# Supplementary material for: Global burden of age-related macular degeneration (1990–2021): trends, age-sex disparities, and socioeconomic dynamics from the GBD study
Source: Front Public Health. 2025 Oct 23;13:1594672. doi: 10.3389/fpubh.2025.1594672 (PMC12588936; doi:10.3389/fpubh.2025.1594672)
Supplement: Supplementary file 1 [file Table_1.xlsx]

## Sheet: TableS1
The YLDs of AMD cases and rates in 1990 and 2021 across 27 regions, and the trends from 1990 to 2021.
Location	YLDs cases			YLDs rates
	1990(95% UI)	2021(95% UI)	percentage change(100%)	1990_per 100 000(95% UI)	2021_per 100 000(95% UI)	EAPC(95% CI)
Global	302902 (206475,421952)	578020(401241,797570)	0.91 (0.82,1)	8.38 (5.7,11.53)	6.78 (4.7,9.32)	-0.94(-1.01 ， -0.88)
Low SDI	23489 (16019,32691)	44623(30566,61772)	0.9 (0.8,1.02)	11.9 (8.19,16.58)	10.08 (6.91,13.86)	-0.65(-0.71 ， -0.6)
Low-middle SDI	62339 (42173,88167)	101899(70143,143939)	0.63 (0.55,0.73)	11.43 (7.79,16.04)	7.64 (5.28,10.75)	-1.48(-1.6 ， -1.36)
Middle SDI	78554 (53555,110860)	187897(129233,259067)	1.39 (1.28,1.53)	8.65 (5.85,12.13)	7.26 (5,9.96)	-1.03(-1.16 ， -0.91)
High-middle SDI	77003 (52263,105769)	147383(102643,202092)	0.91 (0.81,1.03)	8.65 (5.88,11.82)	7.4 (5.15,10.14)	-0.77(-0.86 ， -0.68)
High SDI	61276 (41090,82506)	95839(65148,129960)	0.56 (0.5,0.64)	5.48 (3.68,7.35)	4.08 (2.76,5.49)	-1.06(-1.12 ， -0.99)
Andean Latin America	1735 (1183,2453)	4533(3126,6307)	1.61 (1.35,1.87)	9.28 (6.33,12.97)	7.92 (5.46,11)	-0.46(-0.54 ， -0.37)
Australasia	1104 (720,1579)	2204(1429,3086)	1 (0.79,1.22)	4.83 (3.16,6.86)	3.73 (2.43,5.22)	-0.81(-0.87 ， -0.74)
Caribbean	554 (356,778)	965(636,1361)	0.74 (0.58,0.91)	2.22 (1.44,3.1)	1.78 (1.17,2.5)	-0.64(-0.69 ， -0.59)
Central Asia	2237 (1522,3144)	3491(2367,4943)	0.56 (0.45,0.67)	5.16 (3.56,7.16)	4.76 (3.25,6.7)	-0.32(-0.38 ， -0.26)
Central Europe	6877 (4663,9532)	9507(6532,13116)	0.38 (0.31,0.47)	4.72 (3.22,6.53)	4.03 (2.77,5.61)	-0.62(-0.69 ， -0.54)
Central Latin America	3652 (2502,5098)	9250(6307,12765)	1.53 (1.38,1.7)	4.97 (3.41,6.89)	3.84 (2.61,5.29)	-0.77(-0.81 ， -0.73)
Central Sub-Saharan Africa	334 (218,481)	814(541,1158)	1.44 (1.17,1.75)	2 (1.32,2.81)	2.02 (1.36,2.89)	0.12(0.05 ， 0.19)
East Asia	54428 (37567,76210)	154300(106459,213904)	1.83 (1.7,1.99)	7.23 (5.1,10.02)	7.04 (4.89,9.69)	-0.93(-1.2 ， -0.66)
Eastern Europe	6335 (4158,8930)	7005(4623,9771)	0.11 (0.04,0.19)	2.35 (1.54,3.27)	1.93 (1.28,2.69)	-0.7(-0.79 ， -0.62)
Eastern Sub-Saharan Africa	9242 (6141,12992)	15975(10624,22799)	0.73 (0.64,0.82)	14.52 (9.78,20.28)	11.11 (7.39,15.78)	-0.49(-0.64 ， -0.34)
High-income Asia Pacific	4722 (2996,6639)	11171(7467,15414)	1.37 (1.14,1.66)	2.51 (1.6,3.5)	1.99 (1.31,2.76)	-0.73(-0.83 ， -0.62)
High-income North America	11143 (7513,15333)	18584(12726,25348)	0.67 (0.6,0.75)	3.01 (2.03,4.16)	2.58 (1.77,3.52)	-0.57(-0.71 ， -0.42)
North Africa and Middle East	25302 (17220,35828)	57179(38432,79955)	1.26 (1.14,1.38)	16.73 (11.36,23.55)	14.04 (9.6,19.61)	-0.63(-0.67 ， -0.58)
Oceania	91 (58,139)	183(118,272)	1 (0.77,1.25)	3.7 (2.41,5.36)	2.87 (1.88,4.1)	-0.65(-0.72 ， -0.58)
South Asia	66822 (44477,96064)	113529(77766,159828)	0.7 (0.59,0.83)	13.12 (8.83,18.69)	8.23 (5.67,11.51)	-1.81(-1.99 ， -1.63)
Southeast Asia	18693 (12261,27118)	35067(23446,50049)	0.88 (0.75,1.02)	8.51 (5.57,12.16)	5.82 (3.92,8.26)	-1.38(-1.45 ， -1.31)
Southern Latin America	1626 (1029,2292)	2541(1659,3508)	0.56 (0.4,0.77)	3.74 (2.39,5.25)	2.79 (1.82,3.85)	-0.93(-0.95 ， -0.9)
Southern Sub-Saharan Africa	765 (503,1086)	1656(1107,2348)	1.17 (1.05,1.29)	3.19 (2.12,4.5)	3.28 (2.21,4.59)	0.27(0.13 ， 0.42)
Tropical Latin America	3946 (2752,5444)	11207(7873,15359)	1.84 (1.68,2)	4.85 (3.41,6.64)	4.44 (3.13,6.09)	-0.12(-0.25 ， 0.01)
Western Europe	70969 (47104,96614)	93331(62845,127278)	0.32 (0.24,0.4)	11.76 (7.83,15.93)	8.49 (5.68,11.35)	-1.1(-1.15 ， -1.05)
Western Sub-Saharan Africa	12326 (8806,17034)	25529(18067,35784)	1.07 (0.99,1.15)	15.46 (11.1,21.22)	14.73 (10.43,20.56)	-0.52(-0.65 ， -0.39)

## Sheet: TableS2
The Prevalence of AMD cases and rates in 1990 and 2021 across 204 countries, and the trends from 1990 to 2021.
Location	Prevalence cases			Prevalence rates
	1990_millions(95% UI)	2021(95% UI)	percentage change(100%)	1990_per 100 000(95% UI)	2021_per 100 000(95% UI)	EAPC(95% CI)
China	882596 (723350,1091239)	2647261 (2185651,3258896)	2 (1.89,2.11)	121.71 (100.11,147.8)	124.66 (102.62,151.87)	-0.04(-0.19 ， 0.1)
Afghanistan	14809 (11786,18289)	16175 (12886,20101)	0.09 (0.01,0.18)	225.15 (181,274.39)	226.13 (179.25,280.97)	0.02(-0.06 ， 0.09)
Albania	1267 (1022,1566)	2901 (2291,3592)	1.29 (1.12,1.46)	68.8 (55.45,85.1)	63.48 (50.35,78.34)	-0.37(-0.41 ， -0.32)
Algeria	22331 (17814,27782)	56347 (44754,70777)	1.52 (1.35,1.73)	191.93 (153.09,236.94)	168.47 (134.69,211.1)	-0.45(-0.47 ， -0.43)
American Samoa	7 (6,9)	14 (11,17)	0.91 (0.77,1.08)	38.32 (30.31,47.58)	31.49 (24.85,38.84)	-0.57(-0.59 ， -0.55)
Andorra	43 (36,52)	122 (101,146)	1.8 (1.63,2.02)	84.33 (70.19,100.21)	73.29 (60.71,88.53)	-0.43(-0.46 ， -0.39)
Angola	1358 (1055,1739)	3908 (3049,5052)	1.88 (1.65,2.14)	48.26 (38.29,60.31)	44.83 (35.79,57.11)	-0.24(-0.26 ， -0.22)
Antigua and Barbuda	13 (10,16)	20 (16,26)	0.61 (0.48,0.75)	22.16 (17.79,27.6)	20 (15.95,25.35)	-0.29(-0.31 ， -0.27)
Argentina	11931 (9482,14605)	19353 (15498,23770)	0.62 (0.5,0.75)	39.09 (31.12,47.31)	33.16 (26.59,40.68)	-0.52(-0.54 ， -0.49)
Armenia	1842 (1464,2332)	3222 (2546,4107)	0.75 (0.62,0.88)	74.16 (58.96,94.6)	71.65 (56.81,90.72)	-0.15(-0.17 ， -0.12)
Australia	8274 (6740,9786)	18724 (15185,22375)	1.26 (1.1,1.43)	43.36 (35.47,51.59)	37.22 (30.12,44.26)	-0.44(-0.52 ， -0.36)
Austria	11697 (9675,13883)	15927 (13104,19294)	0.36 (0.28,0.45)	93.22 (77.8,110.58)	75.74 (62.19,91.66)	-0.68(-0.72 ， -0.64)
Azerbaijan	3425 (2697,4326)	6616 (5243,8450)	0.93 (0.78,1.11)	76.43 (60.45,96.51)	72.75 (57.89,91.93)	-0.21(-0.22 ， -0.19)
Bahamas	31 (24,38)	75 (60,95)	1.45 (1.29,1.63)	22.19 (17.65,27.77)	20.31 (16.15,25.69)	-0.27(-0.29 ， -0.25)
Bahrain	255 (201,315)	1150 (903,1468)	3.52 (3.11,3.91)	186.63 (148.67,227.42)	155.32 (123.89,195.26)	-0.64(-0.66 ， -0.62)
Bangladesh	55469 (44052,69054)	129956 (102986,162947)	1.34 (1.13,1.56)	131.85 (105.3,164.63)	97.75 (77.93,121.58)	-0.8(-0.92 ， -0.68)
Barbados	28 (22,37)	47 (36,62)	0.66 (0.53,0.8)	8.88 (6.96,11.43)	8.77 (6.8,11.4)	0.02(0 ， 0.05)
Belarus	3331 (2672,4146)	3929 (3115,4937)	0.18 (0.1,0.27)	25.86 (20.86,32.17)	23.61 (18.76,29.69)	-0.33(-0.36 ， -0.3)
Belgium	14973 (12365,17901)	20947 (17317,25018)	0.4 (0.32,0.49)	92.93 (76.93,110.39)	76.8 (63.64,91.93)	-0.62(-0.63 ， -0.6)
Belize	21 (17,26)	57 (45,71)	1.67 (1.5,1.85)	23.49 (18.71,29.33)	21.35 (16.75,26.67)	-0.29(-0.3 ， -0.28)
Benin	1930 (1563,2365)	8804 (6932,11304)	3.56 (3.12,4.11)	106.24 (86.13,128.81)	193.62 (154.23,246.81)	1.83(1.68 ， 1.98)
Bermuda	13 (10,16)	28 (22,35)	1.2 (1.05,1.39)	21.32 (16.88,26.73)	19.19 (15.15,24.1)	-0.3(-0.32 ， -0.28)
Bhutan	144 (115,184)	334 (267,421)	1.31 (1.02,1.63)	74.41 (59.36,93.76)	58.86 (47.23,73.92)	-0.9(-1.06 ， -0.74)
Bolivia (Plurinational State of)	2427 (1919,3041)	6602 (5321,8312)	1.72 (1.54,1.91)	85.34 (67.88,104.69)	77.25 (62.46,96.27)	-0.29(-0.31 ， -0.27)
Bosnia and Herzegovina	2426 (1953,2985)	3962 (3170,4995)	0.63 (0.5,0.77)	67.07 (54.58,82.34)	60.44 (48.54,76.08)	-0.48(-0.54 ， -0.41)
Botswana	118 (88,153)	260 (201,330)	1.21 (1.03,1.43)	26.43 (20.33,33.68)	22.06 (17,27.69)	-0.68(-0.73 ， -0.63)
Brazil	66310 (54082,81695)	201233 (165139,246922)	2.03 (1.91,2.16)	82.64 (68.28,100.32)	81.33 (66.75,99.7)	0.15(0.02 ， 0.29)
Brunei Darussalam	21 (17,26)	57 (46,72)	1.69 (1.51,1.9)	27.93 (22.73,34.21)	23.84 (19.54,29.34)	-0.49(-0.57 ， -0.42)
Bulgaria	6500 (5528,7671)	7639 (6139,9539)	0.18 (0.01,0.37)	53.74 (45.97,62.49)	49.04 (39.48,61.04)	-0.3(-0.32 ， -0.28)
Burkina Faso	2193 (1754,2709)	8718 (6899,10817)	2.98 (2.63,3.39)	59.42 (48.73,72.38)	105.35 (83.37,129.58)	0.93(0.53 ， 1.32)
Burundi	1346 (1047,1698)	2413 (1845,3125)	0.79 (0.65,0.94)	66.67 (52.18,83.65)	61.5 (47.47,78.9)	-0.3(-0.37 ， -0.24)
Cabo Verde	513 (435,608)	806 (615,1062)	0.57 (0.29,0.87)	218.97 (186.04,259.71)	190.26 (146.91,249.49)	-0.57(-0.62 ， -0.51)
Cambodia	3134 (2430,3964)	7103 (5547,8891)	1.27 (1.05,1.51)	80.28 (63.22,100.19)	63.18 (49.79,78.24)	-0.5(-0.61 ， -0.38)
Cameroon	6229 (4870,7840)	17706 (14011,22148)	1.84 (1.59,2.09)	161.79 (128.77,202.67)	165.4 (132.07,205.28)	-0.11(-0.21 ， 0)
Canada	8908 (7269,10699)	20556 (16769,25030)	1.31 (1.19,1.45)	27.46 (22.48,32.87)	25.61 (20.67,30.94)	-0.24(-0.25 ， -0.22)
Central African Republic	175 (138,221)	341 (268,431)	0.95 (0.8,1.1)	23.8 (19.28,29.2)	25.01 (20.04,30.77)	0.19(0.16 ， 0.23)
Chad	2901 (2343,3501)	8353 (6581,10504)	1.88 (1.56,2.26)	109.28 (89.18,131.44)	167.9 (133.35,209.19)	1.56(1.44 ， 1.69)
Chile	3124 (2478,3921)	7901 (6229,9858)	1.53 (1.36,1.73)	34.27 (27.29,42.54)	29.9 (23.57,37.31)	-0.47(-0.51 ， -0.42)
Colombia	8361 (6676,10272)	26581 (21452,33521)	2.18 (1.96,2.43)	54.24 (43.5,66.16)	47.87 (38.67,60.57)	-0.35(-0.38 ， -0.33)
Comoros	231 (181,288)	510 (402,637)	1.2 (1.06,1.36)	134.81 (107.21,164.75)	115.44 (92.6,142.55)	-0.49(-0.5 ， -0.47)
Congo	463 (363,607)	1062 (816,1396)	1.29 (1.1,1.51)	54.21 (43.42,70.09)	52.15 (40.95,66.55)	-0.11(-0.12 ， -0.09)
Cook Islands	6 (5,8)	11 (8,13)	0.69 (0.55,0.87)	55.29 (42.51,70.06)	40.1 (31.14,49.64)	-0.85(-0.9 ， -0.8)
Costa Rica	594 (463,748)	1870 (1482,2382)	2.15 (1.95,2.39)	36.25 (28.33,45.67)	33.86 (26.73,43.23)	-0.2(-0.22 ， -0.18)
Croatia	3595 (2891,4474)	5682 (4478,7209)	0.58 (0.46,0.72)	61.85 (49.94,77.04)	58.71 (46.42,73.64)	-0.24(-0.27 ， -0.22)
Cuba	2887 (2312,3633)	5279 (4181,6668)	0.83 (0.72,0.95)	28.23 (22.61,35.49)	25.86 (20.39,32.55)	-0.23(-0.24 ， -0.21)
Cyprus	670 (553,804)	1545 (1266,1872)	1.31 (1.14,1.48)	95.23 (79.45,112.82)	74.56 (61.7,89.53)	-0.78(-0.84 ， -0.73)
Czechia	8750 (7046,10921)	13247 (10517,16770)	0.51 (0.4,0.63)	62.19 (50.1,77.07)	57.19 (45.88,72.53)	-0.29(-0.32 ， -0.27)
C么te d'Ivoire	1989 (1610,2514)	17721 (13685,22631)	7.91 (7.05,8.84)	68.96 (56.98,85.27)	185.95 (147.09,234.4)	1.54(0.91 ， 2.18)
Democratic People's Republic of Korea	7438 (5771,9783)	16893 (12733,22091)	1.27 (1.05,1.49)	57.28 (44.41,74.13)	54.59 (41.24,71.15)	-0.17(-0.19 ， -0.15)
Democratic Republic of the Congo	2966 (2287,3814)	7490 (5904,9553)	1.53 (1.35,1.73)	25.8 (20.5,32.17)	28.68 (22.86,36.1)	0.4(0.34 ， 0.45)
Denmark	6246 (5003,7803)	8085 (6381,10186)	0.29 (0.2,0.38)	70.97 (57.14,87.91)	60.4 (47.74,75.96)	-0.51(-0.54 ， -0.47)
Djibouti	141 (112,177)	592 (465,747)	3.19 (2.88,3.49)	133.53 (107.02,162.65)	113.67 (91.28,141.27)	-0.5(-0.53 ， -0.47)
Dominica	14 (11,17)	17 (13,21)	0.22 (0.14,0.31)	22.84 (18.36,28.65)	20.58 (16.34,26.01)	-0.31(-0.33 ， -0.28)
Dominican Republic	965 (762,1202)	2391 (1913,3002)	1.48 (1.33,1.68)	29.07 (23.2,35.97)	24.79 (19.89,31.08)	-0.43(-0.48 ， -0.38)
Ecuador	1784 (1416,2231)	5458 (4344,6908)	2.06 (1.86,2.25)	36.84 (29.22,46.22)	34.02 (27.07,42.94)	-0.19(-0.21 ， -0.18)
Egypt	35574 (27953,43406)	98752 (77578,124730)	1.78 (1.46,2.18)	155.61 (125.26,190.04)	176.97 (141.49,219.39)	0.23(0.14 ， 0.32)
El Salvador	2312 (1872,2836)	4323 (3488,5294)	0.87 (0.73,1.02)	82.74 (67.17,101.47)	68.3 (54.8,83.48)	-0.47(-0.54 ， -0.41)
Equatorial Guinea	67 (52,85)	149 (117,189)	1.23 (1.04,1.44)	44.4 (35.42,55.71)	39.21 (31.16,49.64)	-0.48(-0.52 ， -0.43)
Eritrea	1079 (827,1394)	2601 (2014,3331)	1.41 (1.22,1.62)	133.55 (104.43,166.83)	119.56 (92.93,150.82)	-0.31(-0.38 ， -0.23)
Estonia	358 (287,443)	468 (376,585)	0.31 (0.21,0.43)	17.32 (14.03,21.4)	15.45 (12.3,19.13)	-0.45(-0.49 ， -0.42)
Eswatini	78 (61,99)	144 (112,185)	0.85 (0.72,0.99)	34.33 (27.33,42.85)	32.65 (25.99,40.8)	-0.13(-0.16 ， -0.11)
Ethiopia	18223 (15016,21738)	51277 (41950,61467)	1.81 (1.61,2.05)	108.71 (90.95,127.94)	133.38 (109.88,159.67)	0.67(0.53 ， 0.8)
Fiji	147 (114,191)	288 (225,361)	0.95 (0.81,1.11)	50.73 (39.51,63.9)	42.59 (33.95,52.22)	-0.36(-0.47 ， -0.25)
Finland	7359 (6141,8760)	11425 (9410,13783)	0.55 (0.44,0.66)	101.3 (84.86,119.96)	76.61 (63.28,91.94)	-0.94(-0.99 ， -0.89)
France	71267 (58915,84571)	107814 (89704,129394)	0.51 (0.41,0.62)	79.63 (66.32,94.73)	64.28 (53.41,77.21)	-0.7(-0.74 ， -0.65)
Gabon	219 (173,277)	338 (263,435)	0.54 (0.42,0.68)	43.18 (34.11,54.12)	40.08 (31.63,51.4)	-0.25(-0.26 ， -0.24)
Gambia	369 (296,458)	1384 (1074,1782)	2.75 (2.27,3.3)	120.79 (98,149.26)	159.39 (125.1,203.95)	1.27(1.09 ， 1.45)
Georgia	4496 (3518,5715)	4647 (3703,5835)	0.03 (-0.04,0.12)	73.45 (57.84,93.23)	73.18 (58.26,91.96)	-0.01(-0.02 ， 0.01)
Germany	121152 (99953,144564)	165850 (136599,198012)	0.37 (0.28,0.47)	90.35 (74.49,107.25)	71.86 (59.45,86.18)	-0.71(-0.74 ， -0.68)
Ghana	8088 (6281,10336)	33231 (25523,42522)	3.11 (2.75,3.54)	153.12 (121.77,192.54)	221.34 (172.58,280.14)	0.8(0.53 ， 1.07)
Greece	13592 (11167,16348)	22184 (18057,26770)	0.63 (0.5,0.77)	89.37 (73.79,107.01)	75.74 (61.69,90.57)	-0.54(-0.58 ， -0.5)
Greenland	8 (6,9)	17 (13,20)	1.16 (1.05,1.27)	34.31 (27.64,41.02)	30.27 (24.5,36.44)	-0.48(-0.51 ， -0.45)
Grenada	18 (15,23)	22 (17,28)	0.19 (0.08,0.29)	23.35 (18.8,29.11)	20.54 (16.18,26.18)	-0.37(-0.4 ， -0.34)
Guam	23 (18,30)	72 (57,88)	2.08 (1.82,2.39)	36.59 (28.91,45.71)	32.85 (25.92,40.49)	-0.32(-0.34 ， -0.3)
Guatemala	1779 (1408,2201)	5288 (4207,6410)	1.97 (1.73,2.25)	61.44 (49.28,74.94)	51.17 (40.84,61.8)	-0.36(-0.42 ， -0.31)
Guinea	4375 (3527,5432)	9750 (7687,12415)	1.23 (1.04,1.45)	139.5 (113.51,172.45)	190.19 (151.29,240.92)	0.92(0.8 ， 1.03)
Guinea-Bissau	625 (488,790)	1517 (1168,1943)	1.43 (1.21,1.7)	182.99 (146.2,227.75)	252.3 (199.55,319.26)	0.87(0.69 ， 1.05)
Guyana	80 (63,101)	122 (97,153)	0.52 (0.42,0.62)	24.33 (19.36,30.61)	21.41 (17.15,27.08)	-0.35(-0.37 ， -0.33)
Haiti	705 (552,875)	1380 (1096,1754)	0.96 (0.82,1.1)	26.49 (21.28,32.94)	23.65 (18.85,29.68)	-0.34(-0.35 ， -0.32)
Honduras	1154 (915,1439)	3178 (2512,4075)	1.75 (1.57,1.95)	64.76 (51.73,80.47)	56.78 (44.38,71.83)	-0.36(-0.39 ， -0.33)
Hungary	11711 (9462,14539)	15285 (12245,19041)	0.31 (0.21,0.41)	77.96 (63.18,95.96)	73.16 (58.36,91.68)	-0.27(-0.33 ， -0.2)
Iceland	574 (483,671)	760 (627,918)	0.32 (0.17,0.5)	191.48 (161.11,223.46)	118.48 (97.32,143.63)	-1.9(-2.1 ， -1.7)
India	592157 (476450,720315)	1160148 (942744,1412063)	0.96 (0.84,1.09)	146.83 (120.29,177.86)	103.18 (84.25,124.82)	-1.42(-1.69 ， -1.16)
Indonesia	53552 (39637,68728)	101665 (77382,127136)	0.9 (0.79,1.01)	66 (49.55,84.52)	49.91 (39.06,62.49)	-0.86(-0.94 ， -0.77)
Iran (Islamic Republic of)	78615 (64894,95104)	220660 (182655,262706)	1.81 (1.69,1.93)	346.81 (291.39,411.32)	311.13 (259.04,369.54)	-0.32(-0.39 ， -0.25)
Iraq	13917 (11208,17068)	34586 (27573,43190)	1.49 (1.29,1.72)	193.47 (155.05,237.29)	168.51 (136.18,207.47)	-0.49(-0.52 ， -0.45)
Ireland	3771 (3132,4514)	6273 (5213,7554)	0.66 (0.56,0.78)	93.29 (77.95,111.16)	74.56 (61.93,89.91)	-0.79(-0.81 ， -0.76)
Israel	4411 (3643,5260)	10437 (8690,12527)	1.37 (1.23,1.54)	93.03 (76.96,110.87)	78.08 (64.81,93.43)	-0.59(-0.62 ， -0.56)
Italy	145468 (120834,173661)	193366 (164039,231287)	0.33 (0.25,0.41)	159.93 (133.08,190.54)	109.71 (92.35,129.52)	-1.3(-1.45 ， -1.16)
Jamaica	414 (332,519)	642 (515,807)	0.55 (0.45,0.66)	22.33 (17.89,28.13)	20.45 (16.21,25.79)	-0.26(-0.28 ， -0.24)
Japan	36027 (29884,43516)	93310 (78103,112033)	1.59 (1.38,1.83)	22.3 (18.62,26.85)	19.73 (16.56,23.9)	-0.35(-0.4 ， -0.29)
Jordan	2025 (1608,2523)	8914 (7244,11049)	3.4 (3.02,3.84)	190.45 (152.87,234.04)	143.52 (116.89,175.73)	-0.83(-0.89 ， -0.77)
Kazakhstan	8761 (6972,10936)	12105 (9631,15342)	0.38 (0.28,0.49)	75.92 (60.82,94.95)	73.83 (58.98,93.29)	-0.15(-0.18 ， -0.13)
Kenya	17848 (14151,22554)	28589 (23118,34988)	0.6 (0.45,0.79)	246.23 (196.33,308.85)	143.63 (116.52,173.34)	-0.85(-1.15 ， -0.55)
Kiribati	14 (11,17)	24 (18,30)	0.74 (0.62,0.87)	44.09 (35.19,54.81)	39.34 (31.09,48.62)	-0.34(-0.38 ， -0.29)
Kuwait	768 (611,952)	3429 (2747,4283)	3.47 (3.18,3.8)	169.48 (135.16,211.03)	150.27 (119.4,186.95)	-0.41(-0.42 ， -0.39)
Kyrgyzstan	3333 (2668,4203)	5129 (4000,6508)	0.54 (0.41,0.67)	118.82 (94.59,150.13)	121.23 (96.25,153.66)	0.11(0.07 ， 0.14)
Lao People's Democratic Republic	1337 (1031,1712)	2645 (2055,3353)	0.98 (0.83,1.13)	77.04 (60.09,98.62)	68.23 (53.41,86.43)	-0.29(-0.36 ， -0.21)
Latvia	933 (750,1155)	1048 (844,1298)	0.12 (0.04,0.22)	25.63 (20.68,31.64)	23.58 (18.82,29.24)	-0.3(-0.32 ， -0.27)
Lebanon	3863 (3170,4715)	10451 (8402,12917)	1.71 (1.43,2)	189.13 (155.93,229.81)	173.65 (139.78,216.09)	-0.14(-0.23 ， -0.06)
Lesotho	266 (211,333)	308 (239,396)	0.16 (0.07,0.24)	35.36 (28.39,43.81)	34.2 (26.79,42.73)	-0.09(-0.13 ， -0.06)
Liberia	1786 (1410,2248)	2813 (2202,3597)	0.57 (0.46,0.71)	163.86 (131,203.46)	162.29 (128.95,204.99)	-0.06(-0.08 ， -0.04)
Libya	2400 (1906,3000)	5592 (4377,7081)	1.33 (1.18,1.5)	142.41 (112.83,179.04)	127.98 (100.17,161.1)	-0.58(-0.69 ， -0.46)
Lithuania	1151 (925,1428)	1513 (1209,1877)	0.31 (0.22,0.41)	25.19 (20.33,31.17)	23.5 (18.66,29.12)	-0.24(-0.26 ， -0.23)
Luxembourg	516 (428,615)	843 (697,1015)	0.63 (0.52,0.75)	93.52 (77.82,110.85)	72.95 (60.41,87.83)	-0.83(-0.84 ， -0.82)
Madagascar	4202 (3271,5284)	7335 (5619,9440)	0.75 (0.62,0.89)	96.26 (75.89,119.34)	83.95 (66.04,106.71)	-0.37(-0.4 ， -0.35)
Malawi	5210 (4101,6602)	8995 (7126,11343)	0.73 (0.59,0.86)	156.63 (123.85,195.29)	143.22 (114.27,180.11)	-0.17(-0.2 ， -0.13)
Malaysia	18957 (15590,23218)	38806 (30860,48136)	1.05 (0.79,1.38)	227.1 (186.86,276.35)	142.07 (113.83,175.42)	-1.87(-2.01 ， -1.73)
Maldives	103 (81,129)	289 (226,364)	1.81 (1.51,2.16)	146.15 (116.31,182.41)	104.58 (81.21,131.82)	-1.01(-1.12 ， -0.91)
Mali	3093 (2698,3537)	7706 (6059,9668)	1.49 (1.08,2.03)	87.71 (77.01,98.82)	97.77 (78.17,119.83)	0.07(-0.12 ， 0.27)
Malta	376 (310,448)	836 (688,1006)	1.22 (1.07,1.38)	93.55 (77.53,110.96)	75.43 (62.42,90.79)	-0.7(-0.72 ， -0.67)
Marshall Islands	6 (5,8)	10 (7,12)	0.6 (0.47,0.73)	43.68 (34.34,55.12)	34.82 (27.38,43.13)	-0.71(-0.75 ， -0.67)
Mauritania	1691 (1323,2147)	3666 (2862,4684)	1.17 (1,1.35)	179.41 (140.81,226.73)	181.2 (142.14,229.59)	0.02(0.01 ， 0.03)
Mauritius	687 (543,866)	1629 (1274,2055)	1.37 (1.2,1.55)	104.06 (83.35,128.37)	87.3 (68.49,109.76)	-0.55(-0.56 ， -0.53)
Mexico	22521 (18498,27450)	62866 (51538,77175)	1.79 (1.68,1.9)	59.85 (49.19,72.66)	52.43 (42.84,64.1)	-0.35(-0.38 ， -0.32)
Micronesia (Federated States of)	20 (15,25)	23 (18,30)	0.19 (0.1,0.28)	44.81 (35.07,56.19)	37.15 (29.06,46.22)	-0.58(-0.61 ， -0.54)
Monaco	69 (57,83)	86 (71,103)	0.24 (0.17,0.31)	85.86 (71.63,102.2)	74.62 (61.78,89.27)	-0.48(-0.51 ， -0.46)
Mongolia	539 (434,675)	1026 (808,1281)	0.9 (0.76,1.07)	58.03 (47.14,71.9)	55.89 (44.99,69.16)	-0.06(-0.11 ， -0.02)
Montenegro	363 (291,454)	591 (466,748)	0.63 (0.53,0.74)	60.75 (48.72,75.87)	59.24 (46.76,74.17)	-0.2(-0.24 ， -0.16)
Morocco	15055 (13465,16838)	36773 (29118,46350)	1.44 (1.04,1.99)	112.61 (101.28,125.17)	112.26 (89.92,140.88)	0.16(0.03 ， 0.29)
Mozambique	7368 (5724,9210)	12284 (9799,15154)	0.67 (0.49,0.87)	142.47 (112.78,174.84)	133.23 (107.28,161.66)	-0.04(-0.17 ， 0.08)
Myanmar	13173 (10343,16809)	25044 (19791,31622)	0.9 (0.77,1.04)	65.43 (52.28,81.76)	55.86 (44.56,69.99)	-0.48(-0.65 ， -0.32)
Namibia	180 (139,227)	358 (278,454)	0.99 (0.85,1.14)	33.76 (26.77,41.69)	31.45 (24.91,38.64)	-0.22(-0.25 ， -0.19)
Nauru	2 (1,2)	2 (1,2)	0.16 (0.07,0.25)	41.37 (32.65,51.9)	37.14 (29.34,46.42)	-0.28(-0.37 ， -0.19)
Nepal	25233 (19691,31699)	90053 (70709,115217)	2.57 (2.17,3.16)	308.55 (246.57,381.73)	399.22 (315.31,507.37)	0.56(0.43 ， 0.69)
Netherlands	16845 (13903,20244)	25791 (21232,31417)	0.53 (0.44,0.63)	81.31 (67.08,97.6)	66.19 (54.71,80.15)	-0.69(-0.72 ， -0.66)
New Zealand	1941 (1615,2309)	3723 (3113,4394)	0.92 (0.82,1.02)	49.88 (41.56,58.74)	40.74 (34.08,48.14)	-0.66(-0.69 ， -0.64)
Nicaragua	760 (605,931)	2248 (1806,2797)	1.96 (1.77,2.15)	56.51 (44.76,68.58)	49.95 (40.15,61.77)	-0.36(-0.37 ， -0.35)
Niger	2452 (2001,2990)	13938 (10932,17629)	4.69 (4.06,5.44)	104.87 (86.69,126.28)	186.99 (148.81,234.38)	1.88(1.64 ， 2.13)
Nigeria	135672 (108642,167407)	241855 (189939,299095)	0.78 (0.71,0.85)	325.88 (262.81,399.72)	296.08 (236.91,363.82)	-0.53(-0.66 ， -0.39)
Niue	1 (1,1)	1 (1,1)	-0.25 (-0.3,-0.19)	40.71 (31.9,50.79)	32.71 (25.96,40.34)	-0.69(-0.72 ， -0.65)
North Macedonia	1136 (907,1399)	1968 (1537,2478)	0.73 (0.6,0.87)	65.92 (53.26,81.45)	60.51 (47.76,75.09)	-0.37(-0.41 ， -0.33)
Northern Mariana Islands	4 (3,6)	15 (11,19)	2.45 (2.21,2.73)	36.5 (29.03,45.67)	32.26 (25.23,40.22)	-0.28(-0.31 ， -0.24)
Norway	5943 (5036,7012)	8013 (6814,9421)	0.35 (0.31,0.38)	78.58 (66.82,91.69)	70.79 (60.05,83.24)	-0.36(-0.4 ， -0.31)
Oman	1052 (822,1307)	3846 (3041,4795)	2.66 (2.14,3.34)	185.93 (146.4,231.68)	239.7 (192.59,296.07)	0.47(0.19 ， 0.76)
Pakistan	125543 (100553,157223)	203098 (158288,255041)	0.62 (0.52,0.71)	239.14 (192.32,299.18)	189.84 (151.19,235.83)	-0.92(-1.03 ， -0.8)
Palau	3 (3,4)	7 (5,9)	0.93 (0.78,1.07)	39.74 (31.36,49.81)	32.92 (26.24,41.24)	-0.54(-0.56 ， -0.51)
Palestine	1264 (991,1563)	2875 (2242,3647)	1.27 (1.1,1.47)	156.12 (123.85,192.07)	130.38 (101.93,163.56)	-0.71(-0.85 ， -0.57)
Panama	594 (468,737)	1620 (1306,1956)	1.73 (1.53,1.94)	42.85 (33.75,52.93)	36.44 (29.34,44.18)	-0.52(-0.53 ， -0.5)
Papua New Guinea	488 (380,623)	1240 (960,1598)	1.54 (1.37,1.72)	33.29 (26.56,41.72)	30.3 (24.02,38.34)	-0.24(-0.29 ， -0.18)
Paraguay	727 (596,880)	1847 (1508,2239)	1.54 (1.37,1.73)	35.56 (29.15,42.81)	33.87 (27.71,40.97)	-0.17(-0.2 ， -0.14)
Peru	17982 (14415,22314)	52995 (43145,64934)	1.95 (1.7,2.2)	163.21 (131.72,202.46)	162.63 (132.42,200.14)	-0.03(-0.18 ， 0.12)
Philippines	24626 (20125,30039)	70377 (57085,86272)	1.86 (1.8,1.92)	97.27 (80.02,118.39)	96.11 (78.52,117.15)	-0.03(-0.07 ， 0.01)
Poland	26800 (22081,32895)	45488 (37548,55901)	0.7 (0.64,0.75)	61.83 (51.13,75.19)	59.51 (49.06,73.06)	-0.19(-0.21 ， -0.17)
Portugal	13635 (11311,16135)	22614 (18683,26914)	0.66 (0.52,0.8)	101.37 (84.54,118.91)	77.41 (64.3,92.07)	-0.89(-0.95 ， -0.83)
Puerto Rico	779 (618,978)	1533 (1215,1937)	0.97 (0.82,1.13)	21.3 (17.02,26.68)	19.06 (14.99,24.14)	-0.35(-0.37 ， -0.33)
Qatar	121 (96,150)	908 (711,1167)	6.53 (5.94,7.22)	171.51 (137.12,215.39)	145.18 (115.9,181.42)	-0.72(-0.86 ， -0.58)
Republic of Korea	7496 (5926,9329)	22226 (18091,27148)	1.97 (1.65,2.36)	33.73 (27.21,41.44)	23.49 (19.15,28.71)	-1.22(-1.34 ， -1.11)
Republic of Moldova	1586 (1260,2021)	2359 (1932,2866)	0.49 (0.31,0.68)	38.75 (31.16,48.2)	38.47 (31.51,46.76)	0.1(0 ， 0.2)
Romania	18043 (14455,22355)	24743 (20068,30645)	0.37 (0.28,0.48)	66.79 (53.83,82.52)	61.77 (49.8,76.75)	-0.32(-0.35 ， -0.29)
Russian Federation	46701 (37894,56553)	59242 (48400,71867)	0.27 (0.22,0.32)	27.2 (22.36,32.87)	24.09 (19.65,29.19)	-0.41(-0.48 ， -0.34)
Rwanda	2630 (2074,3316)	4661 (3716,5797)	0.77 (0.63,0.92)	111.08 (88.98,136.52)	87.17 (70.42,106.64)	-0.78(-0.82 ， -0.73)
Saint Kitts and Nevis	9 (7,12)	12 (10,16)	0.33 (0.21,0.47)	23.37 (18.67,29.23)	20.35 (16.05,25.68)	-0.4(-0.43 ， -0.37)
Saint Lucia	20 (16,25)	48 (38,61)	1.46 (1.3,1.65)	22.79 (18.24,28.19)	20.19 (15.92,25.78)	-0.35(-0.37 ， -0.32)
Saint Vincent and the Grenadines	16 (13,21)	30 (23,37)	0.79 (0.66,0.91)	23.2 (18.65,28.85)	20.87 (16.48,26.22)	-0.29(-0.31 ， -0.27)
Samoa	32 (25,40)	46 (36,58)	0.45 (0.35,0.56)	41.67 (32.57,51.51)	35.11 (27.64,43.93)	-0.49(-0.51 ， -0.46)
San Marino	32 (26,37)	68 (56,81)	1.14 (1,1.28)	84.59 (70.23,100.21)	73.96 (61.04,88.47)	-0.45(-0.48 ， -0.42)
Sao Tome and Principe	117 (92,148)	181 (142,232)	0.54 (0.43,0.7)	185.08 (147.27,231.48)	183.44 (143.98,232.83)	-0.05(-0.06 ， -0.04)
Saudi Arabia	14161 (11334,17502)	32908 (26102,40677)	1.32 (1.12,1.56)	289.72 (234.81,356.58)	229.53 (184.08,281.05)	-0.82(-0.85 ， -0.8)
Senegal	4601 (3555,5883)	13479 (10314,17096)	1.93 (1.7,2.24)	156.8 (122.48,198.46)	190.72 (147.29,242.09)	0.5(0.45 ， 0.55)
Serbia	6768 (5329,8478)	10556 (8467,13175)	0.56 (0.43,0.71)	64.97 (51.74,81.06)	59.93 (48.33,74.63)	-0.35(-0.37 ， -0.32)
Seychelles	61 (48,75)	99 (78,123)	0.63 (0.48,0.79)	106.02 (83.73,131.29)	89.83 (71.34,111.63)	-0.52(-0.54 ， -0.5)
Sierra Leone	2257 (1777,2815)	3885 (3064,4905)	0.72 (0.59,0.87)	119.97 (95.32,148.3)	122.25 (96.91,153.12)	0.03(-0.01 ， 0.06)
Singapore	573 (461,696)	2382 (1930,2901)	3.16 (2.87,3.46)	32.35 (26.39,38.9)	28.52 (22.99,34.87)	-0.36(-0.39 ， -0.33)
Slovakia	3825 (3061,4742)	6005 (4826,7612)	0.57 (0.48,0.68)	63.76 (51.24,78.54)	60.45 (48.56,76.22)	-0.22(-0.25 ， -0.19)
Slovenia	1510 (1215,1881)	2768 (2207,3466)	0.83 (0.68,0.97)	61.03 (49.33,75.85)	57.67 (45.63,72.76)	-0.24(-0.27 ， -0.21)
Solomon Islands	48 (37,63)	109 (85,139)	1.24 (1.09,1.4)	43.1 (34.13,54.5)	38.48 (30.87,48.55)	-0.28(-0.33 ， -0.23)
Somalia	1411 (1145,1716)	3600 (2831,4360)	1.55 (1.38,1.72)	79.66 (64.52,96.55)	75.61 (61.24,90.53)	-0.17(-0.21 ， -0.13)
South Africa	7935 (6431,9777)	19513 (15874,24306)	1.46 (1.38,1.54)	43.28 (35.38,52.77)	47.49 (39.03,58.13)	0.4(0.32 ， 0.48)
South Sudan	1782 (1383,2230)	1829 (1441,2253)	0.03 (-0.05,0.1)	78.73 (61.86,97.13)	61.13 (48.85,74.35)	-0.72(-0.78 ， -0.65)
Spain	99138 (82989,117737)	165298 (138241,197682)	0.67 (0.55,0.81)	178.03 (148.96,209.74)	144.1 (121.01,172.09)	-0.67(-0.72 ， -0.62)
Sri Lanka	10724 (8452,13719)	25842 (20077,33866)	1.41 (1.22,1.6)	111.39 (87.99,141.69)	94.01 (73.79,121.74)	-0.45(-0.57 ， -0.32)
Sudan	13461 (10588,16809)	22140 (17436,27574)	0.64 (0.52,0.77)	160.84 (127.6,197.08)	133.68 (104.72,165.79)	-0.54(-0.62 ， -0.47)
Suriname	93 (74,117)	231 (187,282)	1.48 (1.24,1.74)	39.71 (31.99,50.01)	37.64 (30.43,45.77)	-0.09(-0.14 ， -0.03)
Sweden	6449 (5369,7676)	9441 (7941,11229)	0.46 (0.39,0.54)	38.52 (32.32,45.95)	36.61 (30.45,43.8)	-0.2(-0.23 ， -0.17)
Switzerland	9535 (7834,11421)	15290 (12631,18340)	0.6 (0.52,0.69)	84.51 (69.65,100.48)	72.21 (59.39,86.36)	-0.52(-0.55 ， -0.49)
Syrian Arab Republic	9338 (7437,11422)	21109 (16716,26454)	1.26 (1.09,1.45)	201.14 (161.8,246.46)	170.15 (136.27,212.02)	-0.56(-0.59 ， -0.52)
Taiwan (Province of China)	4558 (3598,5769)	15958 (11966,21422)	2.5 (1.94,3.12)	33.16 (26.7,41.64)	36.13 (26.99,48.37)	0.31(0.17 ， 0.44)
Tajikistan	1907 (1524,2362)	3582 (2828,4565)	0.88 (0.72,1.02)	76.13 (60.61,95.04)	73.41 (59.2,92.15)	-0.16(-0.18 ， -0.14)
Thailand	41171 (35201,48949)	97045 (75666,121266)	1.36 (0.91,1.96)	129 (110.38,153.1)	86.73 (67.87,108.23)	-1.62(-1.82 ， -1.43)
Timor-Leste	485 (389,602)	1517 (1214,1890)	2.13 (1.85,2.46)	235.23 (190.38,283.81)	187.46 (151.65,232.26)	-0.64(-0.7 ， -0.59)
Togo	1558 (1219,1976)	6252 (4842,8033)	3.01 (2.63,3.39)	149.51 (119.12,188.1)	189.06 (148.87,239.78)	0.66(0.58 ， 0.74)
Tokelau	1 (0,1)	1 (0,1)	-0.08 (-0.15,0)	42.63 (33.63,53.4)	34.63 (27.54,43.41)	-0.61(-0.66 ， -0.57)
Tonga	20 (16,25)	25 (20,31)	0.21 (0.1,0.32)	40.94 (33.1,49.59)	32.12 (25.63,40.12)	-0.81(-0.87 ， -0.75)
Trinidad and Tobago	174 (140,217)	375 (300,462)	1.15 (0.96,1.37)	21.91 (17.63,27.34)	19.31 (15.52,23.64)	-0.42(-0.45 ， -0.39)
Tunisia	8341 (6504,10287)	18301 (14561,22653)	1.19 (1,1.39)	177.29 (138.23,216.19)	139.97 (111.72,173.16)	-0.82(-0.86 ， -0.78)
Turkmenistan	978 (769,1216)	1926 (1508,2439)	0.97 (0.72,1.21)	56.35 (44.46,69.77)	53.01 (42.48,66.23)	-0.25(-0.28 ， -0.22)
Tuvalu	3 (2,4)	4 (3,5)	0.32 (0.21,0.44)	45.73 (35.92,57.4)	36.67 (28.96,45.94)	-0.65(-0.68 ， -0.61)
T眉rkiye	37780 (30099,46662)	104769 (82227,131111)	1.77 (1.48,2.07)	121.1 (96.87,148.48)	112.81 (89.16,140.35)	-0.23(-0.36 ， -0.1)
Uganda	4265 (3710,4895)	10227 (8200,12639)	1.4 (1.03,1.87)	74.9 (65.13,85.49)	82.14 (66.25,101.09)	0.86(0.5 ， 1.22)
Ukraine	18985 (15497,22878)	20805 (16903,25302)	0.1 (0.03,0.17)	26.86 (22.05,32.26)	25.46 (20.71,30.96)	-0.2(-0.23 ， -0.18)
United Arab Emirates	530 (425,649)	4317 (3302,5504)	7.15 (6.3,8.07)	187.8 (149.63,230.87)	155.23 (123.11,194.36)	-0.6(-0.61 ， -0.59)
United Kingdom	97873 (83217,114885)	125624 (106090,148708)	0.28 (0.25,0.32)	101.58 (86.5,118.6)	85.09 (71.9,100.34)	-0.68(-0.71 ， -0.65)
United Republic of Tanzania	14804 (12260,17536)	27371 (21725,33530)	0.85 (0.62,1.13)	154.88 (129.18,183.05)	123.78 (98.14,151.14)	-0.69(-0.92 ， -0.45)
United States of America	101434 (84969,119392)	175610 (147275,208882)	0.73 (0.69,0.77)	29.99 (25.12,35.29)	27.52 (23.03,32.75)	-0.35(-0.51 ， -0.18)
United States Virgin Islands	16 (13,21)	40 (31,51)	1.45 (1.25,1.64)	21.98 (17.66,27.75)	19.91 (15.6,25.33)	-0.28(-0.29 ， -0.26)
Uruguay	1518 (1218,1842)	2166 (1760,2628)	0.43 (0.33,0.52)	38.18 (30.78,46.09)	34.24 (27.73,41.45)	-0.33(-0.38 ， -0.29)
Uzbekistan	8182 (6482,10356)	16586 (13128,20868)	1.03 (0.86,1.2)	76.22 (60.41,95.99)	73.34 (58.68,91.95)	-0.16(-0.18 ， -0.14)
Vanuatu	22 (18,26)	48 (38,62)	1.24 (0.94,1.56)	41.26 (34.72,49.13)	32.78 (26.27,41.86)	-0.77(-0.87 ， -0.67)
Venezuela (Bolivarian Republic of)	4458 (3535,5736)	14703 (11654,18707)	2.3 (2.08,2.51)	52.55 (41.76,67.48)	51.65 (40.99,65.97)	0.01(-0.01 ， 0.04)
Viet Nam	44476 (36478,53383)	92493 (76705,109968)	1.08 (0.9,1.3)	117.65 (97.21,140.53)	100.92 (84.65,120.22)	-0.94(-1.1 ， -0.77)
Yemen	5194 (4185,6329)	21732 (17187,27306)	3.18 (2.76,3.66)	123.19 (100.36,147.87)	178.75 (143.45,223.06)	0.92(0.61 ， 1.22)
Zambia	1972 (1519,2517)	4197 (3213,5435)	1.13 (0.98,1.29)	82.85 (64.43,105.07)	74.89 (57.44,96.92)	-0.52(-0.64 ， -0.41)
Zimbabwe	1080 (838,1390)	1703 (1318,2203)	0.58 (0.45,0.7)	31.9 (25.21,40.49)	31.4 (24.82,39.59)	-0.02(-0.05 ， 0.01)

## Sheet: TableS3
The YLDs of AMD cases and rates in 1990 and 2021 across 204 countries, and the trends from 1990 to 2021.
Location	YLDs cases			YLDs rates
	1990_millions(95% UI)	2021(95% UI)	percentage change(100%)	1990_per 100 000(95% UI)	2021_per 100 000(95% UI)	EAPC(95% CI)
China	53960(37210,75602)	153220(105756,212586)	1.84(1.7,2)	7.45(5.25,10.32)	UI	-0.94(-1.22 ， -0.67)
Afghanistan	1358(910,1959)	1440(976,2062)	0.06(-0.05,0.18)	20.55(13.79,29.33)	6.49(4.52,9.05)	-0.06(-0.17 ， 0.05)
Albania	99(63,140)	200(133,277)	1.03(0.79,1.35)	5.36(3.5,7.58)	3.5(2.34,5.04)	-0.78(-0.88 ， -0.67)
Algeria	1984(1325,2836)	4422(2976,6309)	1.23(1.01,1.45)	17.07(11.36,24.28)	11.46(7.93,16.24)	-0.85(-0.87 ， -0.82)
American Samoa	1(0,1)	1(1,2)	0.6(0.32,0.98)	3.94(2.53,5.9)	11.54(8.01,16.15)	-1.04(-1.09 ， -1)
Andorra	4(3,6)	11(8,15)	1.61(1.34,1.95)	8.35(5.48,11.46)	3.64(2.36,5.15)	-0.68(-0.73 ， -0.63)
Angola	100(64,147)	260(169,379)	1.59(1.16,2.09)	3.43(2.24,4.95)	2.66(1.76,3.73)	-0.59(-0.63 ， -0.54)
Antigua and Barbuda	1(1,1)	1(1,2)	0.44(0.19,0.72)	1.77(1.17,2.47)	1.51(0.98,2.17)	-0.74(-0.78 ， -0.7)
Argentina	1207(754,1726)	1734(1122,2398)	0.44(0.25,0.67)	3.96(2.5,5.66)	7.61(5.21,10.24)	-0.9(-0.93 ， -0.87)
Armenia	120(80,172)	197(131,276)	0.64(0.43,0.88)	4.84(3.25,6.76)	3.99(2.56,5.69)	-0.38(-0.42 ， -0.34)
Australia	890(580,1275)	1824(1185,2566)	1.05(0.8,1.32)	4.68(3.07,6.65)	1.94(1.27,2.66)	-0.77(-0.84 ， -0.7)
Austria	1173(767,1597)	1464(993,1988)	0.25(0.14,0.37)	9.44(6.2,12.98)	4.97(3.31,6.95)	-1(-1.06 ， -0.94)
Azerbaijan	232(154,332)	421(280,593)	0.81(0.57,1.1)	5.17(3.43,7.37)	4.58(3.07,6.42)	-0.43(-0.5 ， -0.36)
Bahamas	3(2,4)	6(4,8)	1.19(0.84,1.57)	1.81(1.15,2.55)	0.53(0.35,0.77)	-0.7(-0.74 ， -0.66)
Bahrain	22(15,32)	84(57,123)	2.74(2.32,3.21)	16.42(10.95,23.12)	13.92(9.61,19.67)	-1.23(-1.25 ， -1.2)
Bangladesh	3868(2624,5476)	8596(5986,12183)	1.22(0.97,1.51)	9.18(6.28,13.03)	7.88(5.37,11.13)	-0.9(-1.03 ， -0.77)
Barbados	2(1,3)	3(2,4)	0.51(0.24,0.83)	0.6(0.4,0.87)	1.85(1.23,2.66)	-0.29(-0.32 ， -0.26)
Belarus	290(185,419)	307(194,433)	0.06(-0.14,0.27)	2.25(1.43,3.23)	3.37(2.25,4.81)	-0.71(-0.77 ， -0.64)
Belgium	1515(1008,2053)	1944(1287,2690)	0.28(0.17,0.42)	9.47(6.28,12.73)	6.82(4.58,9.31)	-0.92(-0.94 ， -0.89)
Belize	2(1,2)	4(3,6)	1.4(1.04,1.87)	1.95(1.26,2.76)	1.41(0.91,2.02)	-0.69(-0.73 ， -0.66)
Benin	152(106,219)	610(424,854)	3.01(2.48,3.59)	8.42(5.88,11.97)	3.43(2.3,4.8)	1.43(1.27 ， 1.58)
Bermuda	1(1,1)	2(1,3)	0.86(0.52,1.23)	1.67(1.09,2.36)	8.24(5.54,11.86)	-0.82(-0.88 ， -0.77)
Bhutan	10(7,14)	20(14,29)	1.06(0.72,1.45)	5.14(3.48,7.29)	20.27(13.83,29.6)	-1.27(-1.41 ， -1.12)
Bolivia (Plurinational State of)	190(126,271)	463(312,653)	1.43(1.12,1.76)	6.76(4.53,9.52)	1.29(0.85,1.83)	-0.66(-0.68 ， -0.63)
Bosnia and Herzegovina	184(120,267)	262(176,367)	0.42(0.21,0.65)	5.08(3.34,7.19)	4.97(3.34,6.82)	-1.02(-1.16 ， -0.87)
Botswana	13(8,20)	26(15,40)	0.98(0.63,1.41)	2.92(1.8,4.27)	3(1.94,4.42)	-1.07(-1.15 ， -0.99)
Brazil	3876(2708,5349)	11049(7760,15142)	1.85(1.69,2.01)	4.88(3.44,6.68)	13.23(9.03,18.77)	-0.12(-0.25 ， 0.01)
Brunei Darussalam	2(1,3)	5(4,8)	1.47(1.08,1.95)	2.87(1.84,4.06)	2.56(1.65,3.66)	-0.78(-0.89 ， -0.67)
Bulgaria	487(340,657)	520(351,740)	0.07(-0.13,0.3)	4.06(2.87,5.43)	3.55(2.4,4.98)	-0.54(-0.58 ， -0.49)
Burkina Faso	178(116,259)	636(427,922)	2.58(2.06,3.14)	4.92(3.26,7.04)	9.42(6.59,13.16)	0.68(0.3 ， 1.06)
Burundi	134(85,194)	214(136,314)	0.6(0.37,0.87)	6.59(4.19,9.43)	10.13(6.77,14.65)	-0.62(-0.73 ， -0.51)
Cabo Verde	29(21,40)	43(29,61)	0.46(0.23,0.74)	12.55(9,17.28)	NA	-0.79(-0.84 ， -0.73)
Cambodia	302(188,442)	606(392,890)	1.01(0.69,1.41)	7.68(4.83,11.24)	1.97(1.3,2.98)	-0.88(-1 ， -0.75)
Cameroon	382(261,540)	1047(721,1472)	1.74(1.43,2.04)	10.14(6.99,14.24)	7.76(5.21,11.23)	-0.18(-0.25 ， -0.11)
Canada	876(575,1264)	1954(1280,2683)	1.23(0.93,1.57)	2.71(1.79,3.86)	2.6(1.78,3.57)	-0.35(-0.37 ， -0.33)
Central African Republic	11(8,17)	24(15,36)	1.12(0.75,1.61)	1.59(1.05,2.24)	2.67(1.73,3.83)	0.37(0.33 ， 0.41)
Chad	220(147,310)	524(368,751)	1.39(1.06,1.75)	8.35(5.6,11.71)	6.59(4.36,9.38)	0.95(0.85 ， 1.04)
Chile	276(178,391)	619(401,875)	1.25(0.95,1.65)	3.05(1.97,4.26)	2.97(1.93,4.11)	-0.87(-0.91 ， -0.83)
Colombia	724(487,1032)	1998(1326,2851)	1.76(1.4,2.22)	4.68(3.19,6.64)	4.35(2.82,6.14)	-0.78(-0.82 ， -0.74)
Comoros	23(15,34)	45(30,65)	0.93(0.73,1.19)	13.45(8.77,19.44)	9.89(6.62,14.18)	-0.89(-0.91 ， -0.86)
Congo	27(17,39)	55(36,79)	1.04(0.73,1.42)	3.12(2.09,4.34)	1.76(1.1,2.53)	-0.52(-0.53 ， -0.5)
Cook Islands	1(0,1)	1(1,2)	0.43(0.23,0.68)	6.68(4.18,9.87)	3.18(2.13,4.43)	-1.26(-1.33 ， -1.19)
Costa Rica	50(32,73)	139(91,194)	1.76(1.36,2.25)	3.07(1.97,4.44)	3.58(2.39,5.1)	-0.64(-0.66 ， -0.63)
Croatia	254(164,361)	364(243,508)	0.43(0.26,0.67)	4.38(2.86,6.16)	4.29(2.9,5.99)	-0.6(-0.67 ， -0.54)
Cuba	233(154,333)	379(252,541)	0.62(0.35,0.95)	2.29(1.5,3.27)	1.58(1.03,2.25)	-0.58(-0.65 ， -0.5)
Cyprus	69(45,96)	140(92,191)	1.03(0.8,1.3)	9.87(6.52,13.65)	3.64(2.45,5.09)	-1.2(-1.28 ， -1.11)
Czechia	616(416,856)	821(554,1149)	0.33(0.16,0.53)	4.41(2.99,6.17)	4.02(2.71,5.64)	-0.72(-0.8 ， -0.65)
C么te d'Ivoire	NA	NA	NA	NA	10.63(7.47,15)	NA
Democratic People's Republic of Korea	320(213,467)	609(397,927)	0.9(0.62,1.22)	2.47(1.66,3.57)	7.25(5.04,9.97)	-0.76(-0.78 ， -0.73)
Democratic Republic of the Congo	174(111,255)	443(297,632)	1.55(1.14,2.06)	1.52(1.01,2.21)	2.88(1.91,4.05)	0.44(0.32 ， 0.56)
Denmark	540(366,751)	664(441,929)	0.23(0.11,0.36)	6.2(4.16,8.62)	7.15(4.71,9.73)	-0.68(-0.71 ， -0.65)
Djibouti	14(9,21)	52(34,77)	2.65(2.23,3.1)	13.27(8.61,19.35)	10.3(6.83,14.41)	-0.91(-0.97 ， -0.85)
Dominica	1(1,2)	1(1,2)	0.08(-0.11,0.29)	1.9(1.21,2.75)	1.59(1.04,2.26)	-0.73(-0.77 ， -0.69)
Dominican Republic	99(60,149)	212(134,314)	1.14(0.79,1.55)	2.96(1.79,4.38)	1.5(0.98,2.11)	-0.85(-0.94 ， -0.76)
Ecuador	131(88,186)	362(238,516)	1.76(1.37,2.21)	2.73(1.83,3.86)	2.51(1.64,3.51)	-0.52(-0.56 ， -0.48)
Egypt	3214(2107,4665)	7786(5319,11316)	1.42(1.06,1.82)	13.94(9.27,20.11)	25.02(17.16,34.88)	-0.16(-0.26 ， -0.06)
El Salvador	202(131,292)	319(215,446)	0.58(0.38,0.8)	7.21(4.66,10.34)	4.22(2.82,5.97)	-1.04(-1.13 ， -0.95)
Equatorial Guinea	5(3,8)	10(7,15)	0.94(0.6,1.33)	3.45(2.21,5.12)	2.53(1.63,3.55)	-0.95(-1.01 ， -0.89)
Eritrea	109(70,163)	225(147,324)	1.06(0.8,1.35)	13.29(8.64,18.95)	12.83(8.64,18.06)	-0.73(-0.8 ， -0.66)
Estonia	31(21,44)	36(24,53)	0.17(-0.05,0.46)	1.51(1.01,2.16)	2.09(1.36,2.97)	-0.84(-0.89 ， -0.79)
Eswatini	7(5,11)	12(8,18)	0.69(0.41,1.04)	3.17(2.07,4.58)	2.64(1.71,3.84)	-0.4(-0.45 ， -0.34)
Ethiopia	1816(1226,2672)	4928(3281,7033)	1.71(1.5,1.97)	10.87(7.46,15.68)	15.38(9.89,22.14)	0.74(0.57 ， 0.91)
Fiji	17(11,26)	30(19,45)	0.75(0.48,1.1)	5.68(3.65,8.49)	5.68(3.99,7.86)	-0.62(-0.76 ， -0.48)
Finland	770(514,1055)	1052(691,1434)	0.37(0.24,0.51)	10.69(7.09,14.7)	6.41(4.23,8.79)	-1.39(-1.47 ， -1.31)
France	7609(5040,10342)	10505(7040,13988)	0.38(0.25,0.53)	8.57(5.71,11.59)	2.24(1.47,3.14)	-1.01(-1.06 ， -0.95)
Gabon	16(10,23)	22(14,31)	0.37(0.15,0.61)	3.09(1.99,4.38)	5.38(3.53,7.75)	-0.66(-0.68 ， -0.63)
Gambia	24(17,34)	81(57,116)	2.37(1.92,2.86)	7.97(5.56,11.13)	10.19(6.98,14.63)	0.84(0.69 ， 0.99)
Georgia	290(196,410)	292(195,409)	0(-0.13,0.14)	4.76(3.23,6.65)	2.9(1.86,4.14)	-0.1(-0.15 ， -0.05)
Germany	12108(8063,16673)	14802(9747,20485)	0.22(0.11,0.35)	9.09(6.07,12.53)	7.39(4.97,10)	-1.08(-1.12 ， -1.04)
Ghana	435(294,620)	1636(1105,2330)	2.76(2.32,3.23)	8.51(5.9,12.05)	1.27(0.84,1.81)	0.53(0.29 ， 0.78)
Greece	1344(886,1850)	2026(1341,2907)	0.51(0.34,0.69)	8.89(5.83,12.2)	11.81(7.84,16.21)	-0.82(-0.88 ， -0.76)
Greenland	1(1,1)	2(1,3)	1.07(0.76,1.44)	3.74(2.44,5.39)	11.03(7.78,15.45)	-0.6(-0.64 ， -0.55)
Grenada	2(1,2)	2(1,2)	0.04(-0.14,0.25)	1.96(1.27,2.76)	1.91(1.26,2.7)	-0.79(-0.83 ， -0.75)
Guam	2(2,4)	7(4,10)	1.72(1.29,2.3)	3.75(2.39,5.6)	3.23(2.08,4.77)	-0.56(-0.59 ， -0.52)
Guatemala	174(112,258)	449(289,634)	1.57(1.22,1.99)	6.01(3.88,8.61)	5.01(3.34,7.02)	-0.85(-0.9 ， -0.8)
Guinea	303(208,424)	609(420,847)	1.01(0.8,1.24)	9.76(6.68,13.54)	14.23(9.89,20.15)	0.57(0.46 ， 0.68)
Guinea-Bissau	38(26,52)	84(58,120)	1.2(0.94,1.46)	11.42(7.94,15.55)	2.51(1.68,3.54)	0.62(0.44 ， 0.8)
Guyana	7(4,10)	9(6,13)	0.32(0.09,0.61)	2.06(1.35,2.94)	2.19(1.39,3.25)	-0.75(-0.78 ， -0.72)
Haiti	65(40,94)	114(75,166)	0.75(0.46,1.11)	2.41(1.54,3.41)	1.47(0.93,2.07)	-0.71(-0.74 ， -0.67)
Honduras	97(63,141)	235(156,337)	1.42(1.06,1.79)	5.45(3.57,7.78)	1.47(0.97,2.09)	-0.83(-0.87 ， -0.79)
Hungary	897(590,1268)	1036(706,1413)	0.15(0.02,0.33)	6.03(3.99,8.49)	3.87(2.63,5.41)	-0.74(-0.89 ， -0.58)
Iceland	59(40,81)	76(51,105)	0.28(0.11,0.45)	19.86(13.56,27.01)	7(4.62,9.5)	-1.99(-2.15 ， -1.82)
India	53743(35268,78781)	87953(59536,125361)	0.64(0.52,0.78)	13.23(8.78,18.98)	3.6(2.41,5.04)	-2.05(-2.28 ， -1.83)
Indonesia	6081(3593,9452)	10858(6482,16555)	0.79(0.65,0.94)	7.47(4.42,11.71)	1.07(0.63,1.7)	-1.13(-1.2 ， -1.05)
Iran (Islamic Republic of)	6748(4661,9419)	17676(12126,24857)	1.62(1.47,1.77)	30.07(20.52,41.87)	1.51(0.95,2.15)	-0.68(-0.77 ， -0.6)
Iraq	1251(845,1758)	2697(1840,3795)	1.16(0.96,1.39)	17.33(11.71,24.35)	10.82(7.32,14.86)	-0.93(-0.98 ， -0.88)
Ireland	385(259,523)	576(387,792)	0.5(0.36,0.66)	9.61(6.45,13.07)	6.31(4.25,8.49)	-1.18(-1.21 ， -1.14)
Israel	455(301,625)	987(663,1340)	1.17(0.95,1.42)	9.66(6.46,13.24)	13.09(8.69,18.11)	-0.91(-0.96 ， -0.86)
Italy	18933(12338,26076)	23184(15337,31785)	0.22(0.15,0.32)	20.85(13.59,28.74)	6.92(4.57,9.75)	-1.59(-1.77 ， -1.41)
Jamaica	33(22,48)	46(30,66)	0.4(0.19,0.65)	1.81(1.18,2.62)	1.42(0.96,2.02)	-0.66(-0.71 ， -0.61)
Japan	3814(2442,5349)	8907(5984,12298)	1.34(1.1,1.63)	2.34(1.51,3.28)	6.96(4.66,9.43)	-0.57(-0.65 ， -0.48)
Jordan	217(143,319)	788(524,1146)	2.62(2.22,3.08)	20.19(13.22,29.43)	10.09(6.83,14.22)	-1.53(-1.6 ， -1.45)
Kazakhstan	578(394,808)	744(496,1049)	0.29(0.11,0.5)	5.02(3.44,6.89)	4.58(3.06,6.36)	-0.41(-0.5 ， -0.32)
Kenya	2502(1604,3640)	3049(1964,4422)	0.22(0.15,0.31)	34.32(22.14,49.32)	11.64(7.83,16.59)	-1.55(-1.91 ， -1.18)
Kiribati	2(1,2)	2(2,4)	0.62(0.36,0.94)	4.73(2.96,7.06)	7.35(5.13,10.18)	-0.56(-0.63 ， -0.49)
Kuwait	64(43,90)	249(166,351)	2.89(2.46,3.32)	14.02(9.5,19.5)	12.62(8.37,18.28)	-0.87(-0.89 ， -0.85)
Kyrgyzstan	222(152,319)	328(223,473)	0.47(0.3,0.64)	7.92(5.4,11.22)	4.64(3.13,6.47)	-0.01(-0.08 ， 0.06)
Lao People's Democratic Republic	100(65,143)	179(118,252)	0.8(0.55,1.07)	5.8(3.91,8.26)	5.31(3.24,7.98)	-0.62(-0.72 ， -0.52)
Latvia	80(50,114)	81(52,114)	0.02(-0.14,0.21)	2.2(1.4,3.13)	1.83(1.14,2.63)	-0.6(-0.65 ， -0.55)
Lebanon	329(232,454)	782(528,1103)	1.38(0.98,1.81)	15.9(11.17,21.82)	9.35(6.47,13.08)	-0.42(-0.56 ， -0.28)
Lesotho	25(16,37)	27(17,41)	0.09(-0.08,0.3)	3.3(2.11,4.78)	1.7(1.15,2.47)	-0.3(-0.36 ， -0.24)
Liberia	118(82,166)	169(118,239)	0.43(0.27,0.57)	10.99(7.72,15.4)	11.97(8.26,16.58)	-0.38(-0.41 ， -0.36)
Libya	216(144,311)	444(298,635)	1.06(0.87,1.28)	12.71(8.58,18.28)	17.85(12.01,25.38)	-1.29(-1.51 ， -1.06)
Lithuania	100(64,144)	117(72,166)	0.17(-0.03,0.4)	2.18(1.4,3.15)	1.21(0.8,1.76)	-0.56(-0.58 ， -0.53)
Luxembourg	52(34,71)	77(51,106)	0.47(0.32,0.62)	9.57(6.28,12.97)	5.84(3.92,8.02)	-1.23(-1.25 ， -1.21)
Madagascar	380(248,548)	584(386,856)	0.54(0.35,0.77)	8.64(5.68,12.32)	5.86(3.98,8.46)	-0.78(-0.81 ， -0.74)
Malawi	492(324,717)	747(491,1072)	0.52(0.34,0.7)	14.55(9.78,20.86)	13.49(8.95,19.15)	-0.61(-0.66 ， -0.56)
Malaysia	1786(1192,2554)	2903(1965,4283)	0.63(0.4,0.9)	21.4(14.21,30.34)	4.65(3.11,6.62)	-2.68(-2.88 ， -2.48)
Maldives	8(5,11)	18(12,26)	1.37(1.03,1.72)	10.65(7.09,15)	10.76(7.42,15.63)	-1.58(-1.68 ， -1.48)
Mali	328(227,443)	649(434,938)	0.98(0.58,1.48)	9.31(6.49,12.44)	10.86(7.61,15.61)	-0.75(-0.97 ， -0.54)
Malta	39(25,54)	77(51,105)	0.99(0.8,1.22)	9.7(6.29,13.27)	6.62(4.41,9.16)	-1.06(-1.09 ， -1.03)
Marshall Islands	1(0,1)	1(1,1)	0.39(0.17,0.68)	4.69(2.97,6.92)	4.77(3.21,6.91)	-1.19(-1.26 ， -1.12)
Mauritania	110(76,155)	218(152,314)	0.98(0.79,1.21)	11.78(8.23,16.39)	19.65(13.93,27.59)	-0.28(-0.3 ， -0.25)
Mauritius	54(36,77)	108(73,154)	1.01(0.75,1.31)	8.24(5.6,11.73)	11.82(7.71,16.94)	-1.09(-1.12 ， -1.07)
Mexico	1963(1346,2751)	4844(3328,6654)	1.47(1.33,1.62)	5.22(3.58,7.18)	3.84(2.6,5.34)	-0.79(-0.83 ， -0.75)
Micronesia (Federated States of)	2(1,3)	2(1,4)	0.09(-0.1,0.32)	4.89(3.07,7.03)	3.3(2.08,4.87)	-0.94(-1 ， -0.88)
Monaco	7(5,9)	8(5,11)	0.17(0.08,0.27)	8.57(5.71,11.68)	12.09(8.1,17.54)	-0.72(-0.74 ， -0.69)
Mongolia	41(27,57)	74(47,108)	0.81(0.53,1.14)	4.42(2.94,6.18)	7.74(5.26,10.99)	-0.33(-0.41 ， -0.26)
Montenegro	25(17,36)	38(26,54)	0.5(0.3,0.7)	4.26(2.87,6.03)	3.78(2.54,5.28)	-0.5(-0.57 ， -0.44)
Morocco	1307(947,1766)	2804(1853,4007)	1.15(0.69,1.63)	9.74(7.09,13.13)	9.71(6.64,13.7)	-0.23(-0.38 ， -0.08)
Mozambique	886(569,1314)	1249(819,1784)	0.41(0.23,0.64)	16.96(10.94,24.69)	6.17(4.22,8.67)	-0.51(-0.66 ， -0.36)
Myanmar	1199(759,1854)	2128(1425,3118)	0.77(0.53,1.08)	5.97(3.87,8.93)	4.34(2.77,6.41)	-0.68(-0.92 ， -0.44)
Namibia	17(11,25)	30(19,46)	0.79(0.49,1.12)	3.14(2.06,4.52)	9.95(6.93,13.95)	-0.54(-0.59 ， -0.5)
Nauru	0(0,0)	0(0,0)	0.05(-0.12,0.28)	4.36(2.73,6.62)	11.16(7.73,15.66)	-0.48(-0.61 ， -0.35)
Nepal	1403(987,2015)	4516(3073,6567)	2.22(1.81,2.79)	17.44(12.44,24.9)	11.69(8.24,16.34)	0.26(0.13 ， 0.39)
Netherlands	1643(1090,2267)	2271(1524,3116)	0.38(0.24,0.53)	7.98(5.28,11.05)	6.26(4.31,8.45)	-1.05(-1.08 ， -1.02)
New Zealand	215(143,305)	380(258,530)	0.77(0.59,0.98)	5.53(3.69,7.79)	6.7(4.5,9.17)	-0.94(-0.98 ， -0.91)
Nicaragua	67(43,97)	173(116,242)	1.57(1.25,1.95)	5(3.22,7.15)	3.25(2.17,4.61)	-0.8(-0.82 ， -0.78)
Niger	196(132,284)	906(617,1289)	3.62(2.99,4.34)	8.48(5.72,12.13)	10.68(7.3,15.14)	1.18(1.03 ， 1.33)
Nigeria	9136(6501,12735)	15886(11224,22192)	0.74(0.67,0.81)	22.18(15.85,30.52)	9.86(6.87,13.84)	-0.8(-0.97 ， -0.62)
Niue	0(0,0)	0(0,0)	-0.35(-0.44,-0.24)	4.31(2.71,6.42)	2.95(1.92,4.36)	-1.16(-1.21 ， -1.11)
North Macedonia	85(56,122)	129(85,180)	0.51(0.31,0.74)	4.93(3.27,7.01)	4.42(2.97,6.07)	-0.8(-0.88 ， -0.71)
Northern Mariana Islands	0(0,1)	1(1,2)	2.06(1.5,2.78)	3.7(2.31,5.35)	3.54(2.26,5.27)	-0.52(-0.58 ， -0.47)
Norway	550(377,739)	710(490,956)	0.29(0.24,0.34)	7.32(4.99,9.83)	7.23(4.76,9.97)	-0.49(-0.56 ， -0.43)
Oman	103(68,154)	290(193,422)	1.81(1.46,2.35)	18.07(11.91,26.56)	12.95(8.62,18.22)	-0.37(-0.69 ， -0.04)
Pakistan	7798(5435,11194)	12444(8726,17480)	0.6(0.48,0.73)	14.91(10.45,21.36)	13.18(9.12,18.38)	-0.91(-1.01 ， -0.82)
Palau	0(0,1)	1(0,1)	0.7(0.43,1.06)	4.15(2.57,6.11)	1.25(0.82,1.77)	-0.95(-0.99 ， -0.91)
Palestine	103(71,147)	205(139,290)	0.98(0.75,1.21)	12.79(8.73,18.19)	8.58(5.67,12.13)	-1.29(-1.59 ， -0.98)
Panama	65(42,99)	164(105,234)	1.52(1.18,1.96)	4.7(3.03,7.09)	11.67(7.8,16.56)	-0.74(-0.77 ， -0.7)
Papua New Guinea	45(27,69)	105(67,158)	1.32(0.88,1.86)	2.97(1.93,4.36)	3.61(2.28,5.41)	-0.45(-0.53 ， -0.37)
Paraguay	70(45,99)	157(102,225)	1.25(0.89,1.62)	3.41(2.19,4.82)	4.48(3.16,6.15)	-0.58(-0.62 ， -0.53)
Peru	1414(968,2007)	3708(2536,5214)	1.62(1.32,1.93)	12.83(8.79,18.09)	2.27(1.49,3.24)	-0.34(-0.45 ， -0.23)
Philippines	1938(1324,2744)	5181(3524,7393)	1.67(1.58,1.77)	7.66(5.27,10.72)	3.91(2.52,5.74)	-0.09(-0.14 ， -0.05)
Poland	1864(1293,2605)	3013(2079,4135)	0.62(0.53,0.7)	4.33(3.01,6.02)	4.04(2.66,5.61)	-0.4(-0.47 ， -0.34)
Portugal	1443(956,1983)	2113(1389,2894)	0.46(0.31,0.66)	10.81(7.18,14.79)	6.87(4.61,9.39)	-1.33(-1.41 ， -1.24)
Puerto Rico	59(38,85)	100(67,142)	0.69(0.41,1.03)	1.63(1.04,2.33)	2.96(1.93,4.37)	-0.86(-0.91 ， -0.82)
Qatar	10(7,14)	61(40,90)	5.23(4.4,6.13)	13.7(9.42,19.04)	19.22(13.09,26.79)	-1.61(-1.94 ， -1.28)
Republic of Korea	850(504,1239)	2044(1330,2932)	1.41(0.99,1.97)	3.7(2.26,5.21)	4.18(2.83,5.85)	-1.87(-2.05 ， -1.69)
Republic of Moldova	146(93,218)	191(133,263)	0.31(0.03,0.68)	3.56(2.28,5.13)	1.85(1.17,2.61)	-0.32(-0.43 ， -0.21)
Romania	1372(904,1964)	1712(1160,2362)	0.25(0.07,0.45)	5.11(3.41,7.22)	3.96(2.72,5.47)	-0.69(-0.76 ， -0.61)
Russian Federation	4026(2625,5670)	4571(3022,6380)	0.14(0.07,0.21)	2.34(1.54,3.27)	3.13(2.16,4.31)	-0.83(-0.93 ， -0.73)
Rwanda	269(172,404)	396(263,571)	0.47(0.29,0.68)	11.21(7.21,16.34)	5.98(4.14,8.47)	-1.41(-1.47 ， -1.34)
Saint Kitts and Nevis	1(0,1)	1(1,1)	0.18(-0.05,0.46)	1.98(1.27,2.82)	4.18(2.59,6.03)	-0.91(-0.98 ， -0.84)
Saint Lucia	2(1,2)	3(2,5)	1.14(0.78,1.57)	1.86(1.22,2.66)	6.49(4.42,8.84)	-0.85(-0.9 ， -0.79)
Saint Vincent and the Grenadines	1(1,2)	2(1,3)	0.58(0.28,0.9)	1.92(1.27,2.73)	3.03(2.08,4.16)	-0.73(-0.76 ， -0.7)
Samoa	3(2,5)	4(3,7)	0.28(0.08,0.5)	4.45(2.86,6.52)	3.19(2.09,4.65)	-0.84(-0.88 ， -0.79)
San Marino	3(2,4)	6(4,9)	1.02(0.82,1.22)	8.33(5.47,11.32)	1.39(0.9,1.96)	-0.67(-0.71 ， -0.63)
Sao Tome and Principe	8(5,11)	11(7,15)	0.38(0.24,0.53)	12.5(8.74,17.25)	2.75(1.76,4.06)	-0.43(-0.45 ， -0.41)
Saudi Arabia	1430(944,2047)	2772(1821,3970)	0.94(0.73,1.17)	29(19.02,41.15)	13.36(8.94,18.62)	-1.44(-1.49 ， -1.39)
Senegal	294(195,417)	749(506,1061)	1.55(1.27,1.88)	10.12(6.71,14.23)	7.31(5.02,10.3)	0.16(0.12 ， 0.2)
Serbia	502(323,730)	698(465,981)	0.39(0.19,0.61)	4.84(3.21,6.88)	1.84(1.2,2.6)	-0.78(-0.84 ， -0.72)
Seychelles	5(3,7)	7(5,9)	0.35(0.19,0.53)	8.69(5.79,12.43)	7.33(4.9,10.38)	-1.08(-1.1 ， -1.06)
Sierra Leone	145(98,206)	231(158,332)	0.6(0.42,0.8)	7.78(5.32,11.02)	5.65(3.65,8.24)	-0.22(-0.27 ， -0.17)
Singapore	56(35,81)	215(138,309)	2.87(2.31,3.53)	3.08(1.95,4.4)	2.16(1.4,3.09)	-0.54(-0.6 ， -0.48)
Slovakia	277(184,383)	401(274,567)	0.45(0.28,0.65)	4.64(3.13,6.42)	3.99(2.65,5.56)	-0.48(-0.56 ， -0.41)
Slovenia	104(71,148)	175(118,244)	0.68(0.47,0.93)	4.23(2.88,5.99)	4.07(2.77,5.8)	-0.64(-0.72 ， -0.56)
Solomon Islands	5(3,9)	11(7,17)	1.03(0.69,1.46)	4.57(2.98,6.8)	2.46(1.62,3.58)	-0.51(-0.58 ， -0.44)
Somalia	160(102,239)	384(246,579)	1.4(1.07,1.75)	8.9(5.83,13.09)	12.74(8.4,17.9)	-0.34(-0.4 ， -0.28)
South Africa	606(397,863)	1421(947,2000)	1.34(1.19,1.49)	3.27(2.15,4.65)	2.78(1.8,3.93)	0.36(0.19 ， 0.53)
South Sudan	180(113,267)	168(108,247)	-0.06(-0.18,0.08)	8.01(5.15,11.8)	3.61(2.26,5.22)	-0.98(-1.06 ， -0.91)
Spain	11281(7507,15445)	16969(11623,22825)	0.5(0.35,0.67)	20.36(13.53,27.7)	2.98(1.93,4.18)	-1.05(-1.11 ， -0.98)
Sri Lanka	758(512,1081)	1540(1055,2138)	1.03(0.77,1.28)	7.93(5.43,11.17)	7.13(4.89,10.01)	-1.01(-1.13 ， -0.89)
Sudan	1379(901,2041)	2011(1326,2895)	0.46(0.31,0.63)	16.46(10.8,24.01)	6.8(4.52,9.36)	-0.88(-0.99 ， -0.76)
Suriname	8(5,12)	19(13,26)	1.31(0.79,1.98)	3.41(2.25,4.9)	5.48(3.73,7.73)	-0.29(-0.35 ， -0.23)
Sweden	655(448,906)	952(657,1323)	0.45(0.32,0.59)	3.93(2.7,5.4)	14.8(10.03,19.94)	-0.26(-0.31 ， -0.21)
Switzerland	919(619,1251)	1376(926,1872)	0.5(0.36,0.64)	8.21(5.52,11.16)	3.68(2.51,5.09)	-0.78(-0.83 ， -0.74)
Syrian Arab Republic	854(575,1238)	1657(1114,2332)	0.94(0.76,1.17)	18.25(12.35,26.07)	3.69(2.36,5.27)	-1.02(-1.08 ， -0.95)
Taiwan (Province of China)	148(90,228)	472(278,751)	2.19(1.56,2.93)	1.08(0.69,1.64)	5.44(3.61,7.88)	-0.03(-0.13 ， 0.08)
Tajikistan	132(91,184)	239(159,341)	0.81(0.55,1.09)	5.26(3.62,7.28)	4.4(2.93,6.13)	-0.28(-0.34 ， -0.23)
Thailand	2430(1734,3315)	4684(3027,6810)	0.93(0.56,1.36)	7.77(5.55,10.61)	14.81(10.26,20.43)	-2.42(-2.64 ， -2.2)
Timor-Leste	45(31,66)	119(81,165)	1.62(1.29,1.95)	21.64(14.97,30.67)	6.46(4.35,9.28)	-1.06(-1.14 ， -0.97)
Togo	98(68,137)	376(258,530)	2.84(2.42,3.32)	9.5(6.69,13.28)	12.27(8.46,17.3)	0.53(0.44 ， 0.62)
Tokelau	0(0,0)	0(0,0)	-0.2(-0.32,-0.06)	4.52(2.92,6.79)	1.47(0.97,2.11)	-0.99(-1.06 ， -0.92)
Tonga	2(1,3)	2(1,3)	0.02(-0.15,0.22)	4.28(2.75,6.26)	3.73(2.42,5.54)	-1.25(-1.34 ， -1.17)
Trinidad and Tobago	14(9,20)	25(16,35)	0.78(0.48,1.14)	1.77(1.13,2.48)	11.35(7.77,15.93)	-1.11(-1.18 ， -1.03)
Tunisia	833(536,1211)	1521(1008,2182)	0.83(0.62,1.07)	17.65(11.41,25.35)	NA	-1.41(-1.47 ， -1.35)
Turkmenistan	64(42,91)	125(85,181)	0.95(0.64,1.29)	3.76(2.52,5.27)	4.75(3.17,6.69)	-0.29(-0.35 ， -0.23)
Tuvalu	0(0,0)	0(0,1)	0.13(-0.05,0.36)	5.07(3.13,7.39)	3.08(2,4.58)	-1.02(-1.07 ， -0.96)
T眉rkiye	NA	NA	NA	NA	4.06(2.79,5.56)	NA
Uganda	385(261,561)	739(503,1057)	0.92(0.6,1.32)	6.84(4.65,9.83)	8(5.18,11.76)	0.22(-0.03 ， 0.47)
Ukraine	1662(1077,2374)	1701(1099,2421)	0.02(-0.13,0.21)	2.35(1.53,3.32)	1.86(1.23,2.59)	-0.41(-0.46 ， -0.37)
United Arab Emirates	48(32,69)	329(223,489)	5.89(4.89,7.03)	16.64(11.11,23.61)	14.11(9.79,19.82)	-1.14(-1.16 ， -1.12)
United Kingdom	9353(6329,12564)	11260(7711,15259)	0.2(0.16,0.25)	9.81(6.65,13.18)	2.44(1.6,3.35)	-0.98(-1.03 ， -0.93)
United Republic of Tanzania	1702(1163,2382)	2838(1881,4051)	0.67(0.36,1.08)	17.71(12.4,24.44)	6.07(4.03,8.58)	-0.99(-1.34 ， -0.64)
United States of America	10266(6917,14160)	16628(11402,22705)	0.62(0.56,0.69)	3.04(2.05,4.21)	7.07(4.69,9.57)	-0.58(-0.74 ， -0.42)
United States Virgin Islands	1(1,2)	3(2,4)	1.11(0.72,1.56)	1.74(1.13,2.51)	2.98(1.94,4.32)	-0.69(-0.72 ， -0.66)
Uruguay	142(90,203)	188(122,259)	0.32(0.16,0.52)	3.6(2.31,5.08)	2.34(1.51,3.32)	-0.59(-0.63 ， -0.55)
Uzbekistan	557(373,782)	1071(705,1502)	0.92(0.64,1.23)	5.17(3.47,7.24)	3.1(2.02,4.61)	-0.34(-0.4 ， -0.28)
Vanuatu	2(2,4)	5(3,7)	0.92(0.46,1.48)	4.52(3.11,6.32)	4.88(3.31,6.9)	-1.23(-1.39 ， -1.07)
Venezuela (Bolivarian Republic of)	309(203,429)	929(616,1313)	2.01(1.63,2.46)	3.63(2.4,5.07)	2.87(1.86,4.1)	-0.25(-0.31 ， -0.18)
Viet Nam	3960(2658,5700)	6687(4662,9347)	0.69(0.48,0.95)	10.54(7.1,15.2)	4.2(2.72,6.1)	-1.6(-1.79 ， -1.42)
Yemen	463(314,663)	1715(1191,2425)	2.71(2.23,3.25)	11(7.42,15.72)	19.87(13.36,28.38)	0.54(0.28 ， 0.81)
Zambia	182(117,267)	343(228,495)	0.88(0.65,1.17)	7.59(4.88,10.89)	2.19(1.34,3.28)	-1.26(-1.52 ， -1)
Zimbabwe	96(62,139)	139(89,204)	0.45(0.16,0.78)	2.78(1.85,3.94)	13.47(9.38,18.8)	-0.34(-0.39 ， -0.3)
					6.93(4.63,9.44)

## Sheet: TableS4
The Prevalence of AMD cases and ratesin 1990 and 2021, and the trends in age patterns from 1990 to 2021.
Location	Age(years)	prevalent cases			prevalence rates
		1990(95% UI)	2021(95% UI)	percentage change(100%)	1990_per 100 000(95% UI)	2021_per 100 000(95% UI)	EAPC(95% CI)
Global	45-49 years	11290 (6646,16939)	19066 (11319,28904)	0.69 (0.47,0.91)	4.86 (2.86,7.29)	4.03 (2.39,6.1)	-0.73(-0.77 ， -0.69)
	50-54 years	100789 (70851,135487)	189097 (129066,255850)	0.88 (0.7,1.05)	47.41 (33.33,63.74)	42.5 (29.01,57.5)	-0.46(-0.51 ， -0.42)
	55-59 years	315885 (234195,409185)	635566 (457265,851423)	1.01 (0.88,1.14)	170.56 (126.46,220.94)	160.61 (115.55,215.15)	-0.27(-0.31 ， -0.23)
	60-64 years	579244 (429365,764115)	1121462 (807561,1540566)	0.94 (0.83,1.03)	360.65 (267.34,475.76)	350.4 (252.32,481.35)	-0.18(-0.25 ， -0.11)
	65-69 years	699154 (538893,896557)	1554182 (1179507,2027660)	1.22 (1.12,1.32)	565.62 (435.96,725.31)	563.43 (427.6,735.08)	-0.08(-0.15 ， -0.02)
	70-74 years	644282 (503818,820529)	1498299 (1161980,1953673)	1.33 (1.23,1.42)	761.01 (595.1,969.19)	727.9 (564.51,949.13)	-0.14(-0.21 ， -0.08)
	75-79 years	567756 (451929,697373)	1190223 (944328,1499312)	1.1 (1.01,1.19)	922.35 (734.18,1132.92)	902.47 (716.03,1136.84)	-0.22(-0.28 ， -0.16)
	80-84 years	407664 (320705,508369)	917306 (710148,1166097)	1.25 (1.15,1.34)	1152.38 (906.56,1437.05)	1047.36 (810.83,1331.42)	-0.37(-0.42 ， -0.33)
	85-89 years	216953 (174912,268275)	576229 (456942,713117)	1.66 (1.55,1.78)	1435.72 (1157.51,1775.35)	1260.3 (999.4,1559.69)	-0.56(-0.63 ， -0.5)
	85+ years	314115 (256917,386555)	932320 (761278,1141033)	1.97 (1.85,2.09)	1538.7 (1258.51,1893.54)	1349.99 (1102.32,1652.2)	-0.55(-0.61 ， -0.5)
Low SDI	45-49 years	1076 (672,1570)	2176 (1326,3265)	1.02 (0.76,1.29)	6.4 (4,9.34)	5.22 (3.18,7.83)	-0.8(-0.87 ， -0.74)
	50-54 years	10170 (7273,13355)	20848 (14550,27871)	1.05 (0.86,1.24)	72.45 (51.82,95.14)	63.72 (44.47,85.18)	-0.55(-0.6 ， -0.51)
	55-59 years	33578 (25298,42881)	68948 (49775,92277)	1.05 (0.92,1.18)	287.25 (216.42,366.84)	272.19 (196.5,364.28)	-0.33(-0.38 ， -0.28)
	60-64 years	59176 (44536,77476)	121162 (87660,166015)	1.05 (0.91,1.16)	634.06 (477.19,830.14)	614.51 (444.6,842)	-0.26(-0.33 ， -0.2)
	65-69 years	65125 (51140,82069)	138993 (105286,180587)	1.13 (1.01,1.26)	936.57 (735.46,1180.24)	921.93 (698.36,1197.83)	-0.21(-0.28 ， -0.14)
	70-74 years	53867 (42334,67690)	118503 (91112,154857)	1.2 (1.08,1.33)	1139.41 (895.46,1431.8)	1142.7 (878.57,1493.25)	-0.13(-0.18 ， -0.08)
	75-79 years	34999 (27934,42608)	81432 (64690,101379)	1.33 (1.21,1.45)	1290.02 (1029.62,1570.45)	1268.24 (1007.5,1578.9)	-0.15(-0.19 ， -0.11)
	80-84 years	18834 (15016,23278)	45660 (35469,57758)	1.42 (1.3,1.54)	1450.13 (1156.18,1792.27)	1353.64 (1051.52,1712.31)	-0.27(-0.32 ， -0.21)
	85-89 years	7245 (5841,8709)	19598 (15158,23983)	1.71 (1.59,1.82)	1590.42 (1282.27,1911.96)	1468.08 (1135.46,1796.51)	-0.28(-0.34 ， -0.23)
	85+ years	9378 (7687,11338)	25808 (20401,31770)	1.75 (1.64,1.87)	1582.45 (1297.11,1913.19)	1458.47 (1152.93,1795.39)	-0.3(-0.37 ， -0.24)
Low-middle SDI	45-49 years	3181 (1923,4799)	4317 (2610,6495)	0.36 (0.12,0.61)	7.13 (4.31,10.75)	4.38 (2.65,6.59)	-1.86(-2.01 ， -1.72)
	50-54 years	28242 (19750,38291)	41653 (28369,56423)	0.47 (0.31,0.66)	75.51 (52.8,102.38)	49.62 (33.8,67.22)	-1.55(-1.63 ， -1.47)
	55-59 years	85887 (63731,110410)	138338 (99026,185352)	0.61 (0.49,0.74)	276.19 (204.94,355.05)	199.16 (142.56,266.84)	-1.17(-1.23 ， -1.1)
	60-64 years	150519 (110094,197574)	256448 (184497,351723)	0.7 (0.6,0.81)	594.72 (435,780.64)	448.6 (322.74,615.27)	-1.01(-1.13 ， -0.9)
	65-69 years	162424 (126962,208428)	302663 (229481,395932)	0.86 (0.77,0.95)	893.91 (698.74,1147.1)	682.28 (517.31,892.54)	-0.98(-1.12 ， -0.84)
	70-74 years	136752 (106820,174680)	268168 (208637,350699)	0.96 (0.87,1.04)	1112.98 (869.37,1421.66)	852.76 (663.46,1115.21)	-1(-1.15 ， -0.84)
	75-79 years	95406 (75448,117770)	193522 (150572,245073)	1.03 (0.94,1.11)	1258.8 (995.47,1553.87)	963.8 (749.9,1220.54)	-1.04(-1.18 ， -0.89)
	80-84 years	57020 (45088,70909)	119596 (92855,150529)	1.1 (1.01,1.18)	1370 (1083.3,1703.69)	1039.92 (807.4,1308.89)	-1.05(-1.17 ， -0.93)
	85-89 years	23860 (18820,28951)	55945 (43566,68829)	1.34 (1.25,1.42)	1442.92 (1138.18,1750.82)	1119.55 (871.83,1377.4)	-0.98(-1.08 ， -0.88)
	85+ years	31451 (25373,38026)	78613 (62771,95926)	1.5 (1.41,1.58)	1432.19 (1155.39,1731.55)	1112.12 (888.01,1357.04)	-0.96(-1.06 ， -0.86)
Middle SDI	45-49 years	3495 (2004,5281)	6962 (4136,10510)	0.99 (0.73,1.26)	4.97 (2.85,7.5)	4.28 (2.54,6.46)	-0.67(-0.79 ， -0.55)
	50-54 years	30998 (21624,41845)	69955 (47324,95066)	1.26 (1.07,1.45)	50.38 (35.14,68.01)	44.63 (30.19,60.64)	-0.5(-0.6 ， -0.39)
	55-59 years	99628 (73615,130756)	233601 (168264,310012)	1.34 (1.22,1.47)	187.39 (138.46,245.94)	169.34 (121.98,224.74)	-0.37(-0.45 ， -0.29)
	60-64 years	181541 (133416,243317)	400218 (289307,547541)	1.2 (1.1,1.31)	423.85 (311.5,568.09)	393.21 (284.24,537.95)	-0.34(-0.41 ， -0.26)
	65-69 years	224362 (172511,292093)	583137 (441840,761951)	1.6 (1.49,1.71)	704.03 (541.33,916.57)	654.21 (495.69,854.81)	-0.32(-0.39 ， -0.25)
	70-74 years	210150 (163255,270691)	556377 (430623,725841)	1.65 (1.54,1.75)	961.49 (746.93,1238.48)	902.8 (698.74,1177.78)	-0.33(-0.41 ， -0.25)
	75-79 years	154123 (121142,193899)	430111 (340107,545883)	1.79 (1.68,1.9)	1152.68 (906.02,1450.16)	1097.74 (868.03,1393.22)	-0.33(-0.4 ， -0.25)
	80-84 years	88466 (68666,111983)	294158 (225703,374094)	2.33 (2.21,2.44)	1276.53 (990.82,1615.87)	1234.89 (947.51,1570.46)	-0.28(-0.36 ， -0.21)
	85-89 years	37603 (29294,46131)	154215 (119040,190468)	3.1 (2.96,3.24)	1378.22 (1073.68,1690.81)	1344.75 (1038.02,1660.88)	-0.24(-0.31 ， -0.16)
	85+ years	48883 (39153,60019)	216057 (171944,264988)	3.42 (3.27,3.59)	1381.95 (1106.88,1696.79)	1320.35 (1050.77,1619.37)	-0.29(-0.36 ， -0.21)
High-middle SDI	45-49 years	2126 (1216,3244)	3774 (2204,5673)	0.77 (0.56,1.02)	4.3 (2.46,6.57)	3.89 (2.27,5.85)	-0.38(-0.46 ， -0.29)
	50-54 years	20612 (14177,27874)	41514 (29092,55962)	1.01 (0.82,1.23)	38.91 (26.76,52.62)	42.85 (30.03,57.76)	0.17(0.05 ， 0.29)
	55-59 years	67503 (49815,88109)	148110 (106979,196359)	1.19 (1.01,1.37)	145.2 (107.15,189.52)	164.68 (118.95,218.33)	0.44(0.28 ， 0.6)
	60-64 years	132108 (98384,174427)	254264 (185029,348633)	0.92 (0.79,1.06)	306.89 (228.55,405.2)	348.62 (253.69,478.01)	0.52(0.35 ， 0.7)
	65-69 years	166078 (128649,212502)	395170 (296015,517523)	1.38 (1.22,1.54)	526.81 (408.08,674.07)	595.1 (445.78,779.35)	0.59(0.48 ， 0.7)
	70-74 years	156448 (121427,199308)	389052 (299986,513800)	1.49 (1.34,1.63)	757.58 (588,965.13)	796.45 (614.11,1051.82)	0.3(0.18 ， 0.42)
	75-79 years	161066 (129075,199565)	313580 (247153,395031)	0.95 (0.84,1.06)	967.64 (775.46,1198.94)	1049.89 (827.48,1322.59)	-0.03(-0.13 ， 0.07)
	80-84 years	121404 (95290,150663)	264330 (204571,333309)	1.18 (1.05,1.31)	1304.35 (1023.78,1618.71)	1210.73 (937.01,1526.68)	-0.32(-0.39 ， -0.25)
	85-89 years	64326 (52165,80221)	180727 (144048,224017)	1.81 (1.66,1.98)	1720.08 (1394.9,2145.1)	1588.5 (1266.11,1969)	-0.47(-0.55 ， -0.39)
	85+ years	90100 (73385,112097)	293349 (239911,359545)	2.26 (2.09,2.43)	1854.49 (1510.45,2307.22)	1740.65 (1423.56,2133.44)	-0.39(-0.49 ， -0.3)
High SDI	45-49 years	1404 (789,2179)	1823 (1003,2938)	0.3 (0.16,0.45)	2.77 (1.56,4.3)	2.49 (1.37,4)	-0.36(-0.43 ， -0.28)
	50-54 years	10692 (7124,14800)	15017 (10081,20781)	0.4 (0.29,0.53)	23.04 (15.35,31.89)	20.22 (13.57,27.98)	-0.34(-0.44 ， -0.25)
	55-59 years	29069 (21260,37910)	46253 (33253,61489)	0.59 (0.49,0.7)	68.31 (49.96,89.09)	63.59 (45.72,84.54)	-0.24(-0.35 ， -0.13)
	60-64 years	55501 (40528,73703)	88775 (64055,119634)	0.6 (0.5,0.7)	139.08 (101.56,184.69)	130.23 (93.96,175.49)	-0.24(-0.37 ， -0.1)
	65-69 years	80651 (61871,104021)	133391 (100710,172355)	0.65 (0.56,0.74)	230.79 (177.05,297.67)	220.03 (166.12,284.29)	-0.35(-0.48 ， -0.23)
	70-74 years	86630 (68019,110557)	165328 (127818,214799)	0.91 (0.83,0.99)	345.84 (271.54,441.35)	309.83 (239.54,402.54)	-0.49(-0.54 ， -0.44)
	75-79 years	121658 (96838,152908)	170822 (133506,219425)	0.4 (0.35,0.46)	574.61 (457.39,722.21)	471.71 (368.67,605.93)	-0.54(-0.58 ， -0.5)
	80-84 years	121541 (95029,153256)	192899 (148498,244915)	0.59 (0.52,0.65)	891.66 (697.15,1124.33)	715.17 (550.56,908.02)	-0.7(-0.8 ， -0.6)
	85-89 years	83707 (67053,105923)	165284 (131289,207038)	0.97 (0.89,1.05)	1284.97 (1029.32,1626.01)	1001.84 (795.78,1254.92)	-0.89(-0.99 ， -0.79)
	85+ years	134004 (108374,169094)	317733 (258769,396262)	1.37 (1.27,1.46)	1455.87 (1177.41,1837.1)	1179.63 (960.72,1471.18)	-0.77(-0.84 ， -0.7)

## Sheet: TableS5
The YLDs of AMD cases and rates in 1990 and 2021, and the trends in age patterns from 1990 to 2021.
Location	Age(years)	YLDs cases			YLDs rates
		1990(95% UI)	2021(95% UI)	percentage change(100%)	1990_per 100 000(95% UI)	2021_per 100 000(95% UI)	EAPC(95% CI)
Global	45-49 years	1470 (722,2766)	2080 (1027,3837)	0.42 (0.27,0.58)	0.63 (0.31,1.19)	0.44 (0.22,0.81)	-1.43(-1.5 ， -1.36)
	50-54 years	10780 (5735,17207)	16674 (9382,26801)	0.55 (0.4,0.71)	5.07 (2.7,8.09)	3.75 (2.11,6.02)	-1.27(-1.35 ， -1.18)
	55-59 years	27867 (17299,41617)	46521 (29033,69918)	0.67 (0.55,0.81)	15.05 (9.34,22.47)	11.76 (7.34,17.67)	-1.07(-1.14 ， -1)
	60-64 years	46609 (29640,69823)	76600 (50171,113578)	0.64 (0.54,0.77)	29.02 (18.45,43.47)	23.93 (15.68,35.49)	-0.95(-1.05 ， -0.85)
	65-69 years	54220 (35811,78790)	102046 (67067,147824)	0.88 (0.78,1)	43.86 (28.97,63.74)	36.99 (24.31,53.59)	-0.83(-0.9 ， -0.75)
	70-74 years	49601 (33483,69510)	100488 (68191,142406)	1.03 (0.92,1.13)	58.59 (39.55,82.1)	48.82 (33.13,69.18)	-0.82(-0.9 ， -0.74)
	75-79 years	46237 (31409,65102)	83927 (57879,117635)	0.82 (0.73,0.91)	75.11 (51.03,105.76)	63.64 (43.89,89.2)	-0.86(-0.94 ， -0.77)
	80-84 years	35933 (23833,51281)	69960 (46758,98844)	0.95 (0.85,1.05)	101.57 (67.37,144.96)	79.88 (53.39,112.86)	-0.98(-1.04 ， -0.91)
	85-89 years	20405 (13275,28668)	47427 (31173,66496)	1.32 (1.23,1.43)	135.03 (87.85,189.71)	103.73 (68.18,145.44)	-1.07(-1.14 ， -1)
	85+ years	30186 (20031,41868)	79725 (53513,111154)	1.64 (1.55,1.75)	147.87 (98.12,205.09)	115.44 (77.49,160.95)	-1(-1.05 ， -0.94)
Low SDI	45-49 years	143 (73,256)	246 (129,440)	0.72 (0.49,0.96)	0.85 (0.44,1.52)	0.59 (0.31,1.05)	-1.36(-1.44 ， -1.27)
	50-54 years	1063 (599,1675)	1846 (1074,2994)	0.74 (0.5,1.03)	7.57 (4.27,11.94)	5.64 (3.28,9.15)	-1.11(-1.16 ， -1.06)
	55-59 years	2891 (1844,4268)	5077 (3230,7652)	0.76 (0.58,0.94)	24.73 (15.77,36.51)	20.04 (12.75,30.21)	-0.85(-0.91 ， -0.8)
	60-64 years	4734 (3040,6913)	8362 (5542,12334)	0.77 (0.63,0.93)	50.72 (32.57,74.07)	42.41 (28.11,62.55)	-0.75(-0.81 ， -0.69)
	65-69 years	5101 (3422,7236)	9451 (6333,13744)	0.85 (0.72,1)	73.36 (49.21,104.06)	62.69 (42,91.16)	-0.66(-0.73 ， -0.59)
	70-74 years	4267 (2919,5964)	8145 (5566,11596)	0.91 (0.77,1.05)	90.26 (61.73,126.15)	78.54 (53.67,111.82)	-0.56(-0.61 ， -0.5)
	75-79 years	2880 (1987,4103)	5935 (4102,8353)	1.06 (0.94,1.2)	106.17 (73.24,151.21)	92.43 (63.89,130.09)	-0.52(-0.58 ， -0.47)
	80-84 years	1605 (1094,2250)	3522 (2339,4938)	1.19 (1.08,1.33)	123.6 (84.2,173.27)	104.41 (69.33,146.38)	-0.58(-0.65 ， -0.51)
	85-89 years	623 (418,869)	1551 (1042,2163)	1.49 (1.37,1.61)	136.76 (91.84,190.83)	116.16 (78.02,162.03)	-0.56(-0.63 ， -0.49)
	85+ years	804 (541,1108)	2038 (1362,2829)	1.53 (1.42,1.65)	135.66 (91.36,186.89)	115.16 (77,159.85)	-0.58(-0.66 ， -0.49)
Low-middle SDI	45-49 years	433 (211,779)	479 (245,880)	0.11 (-0.06,0.33)	0.97 (0.47,1.75)	0.49 (0.25,0.89)	-2.59(-2.78 ， -2.41)
	50-54 years	3133 (1695,5002)	3788 (2129,5970)	0.21 (0.03,0.43)	8.38 (4.53,13.37)	4.51 (2.54,7.11)	-2.26(-2.38 ， -2.14)
	55-59 years	7758 (4823,11559)	10445 (6614,15619)	0.35 (0.2,0.5)	24.95 (15.51,37.17)	15.04 (9.52,22.49)	-1.83(-1.91 ， -1.74)
	60-64 years	12370 (7916,18371)	18017 (11748,26783)	0.46 (0.33,0.58)	48.87 (31.28,72.59)	31.52 (20.55,46.85)	-1.6(-1.72 ， -1.49)
	65-69 years	12792 (8468,18542)	20842 (13968,30644)	0.63 (0.52,0.75)	70.4 (46.61,102.04)	46.98 (31.49,69.08)	-1.48(-1.62 ， -1.34)
	70-74 years	10674 (7228,15075)	18731 (12800,26566)	0.75 (0.65,0.86)	86.87 (58.83,122.69)	59.56 (40.7,84.48)	-1.41(-1.56 ， -1.26)
	75-79 years	7695 (5271,11120)	14161 (9730,19829)	0.84 (0.74,0.94)	101.53 (69.54,146.72)	70.53 (48.46,98.76)	-1.36(-1.5 ， -1.23)
	80-84 years	4819 (3200,6749)	9234 (6111,12978)	0.92 (0.82,1.02)	115.79 (76.88,162.16)	80.29 (53.14,112.85)	-1.32(-1.45 ， -1.2)
	85-89 years	2029 (1393,2825)	4420 (3007,6101)	1.18 (1.07,1.28)	122.73 (84.24,170.85)	88.45 (60.18,122.09)	-1.21(-1.32 ， -1.1)
	85+ years	2666 (1825,3680)	6201 (4191,8550)	1.33 (1.23,1.42)	121.39 (83.12,167.58)	87.73 (59.3,120.95)	-1.19(-1.3 ， -1.08)
Middle SDI	45-49 years	439 (215,815)	738 (367,1349)	0.68 (0.51,0.89)	0.62 (0.31,1.16)	0.45 (0.23,0.83)	-1.39(-1.52 ， -1.26)
	50-54 years	3144 (1682,5102)	6059 (3433,9859)	0.93 (0.69,1.21)	5.11 (2.73,8.29)	3.87 (2.19,6.29)	-1.26(-1.39 ， -1.13)
	55-59 years	8327 (5236,12563)	16927 (10521,25549)	1.03 (0.87,1.21)	15.66 (9.85,23.63)	12.27 (7.63,18.52)	-1.12(-1.23 ， -1.01)
	60-64 years	13737 (8774,20618)	26972 (17480,40077)	0.96 (0.83,1.12)	32.07 (20.49,48.14)	26.5 (17.17,39.38)	-1.08(-1.2 ， -0.96)
	65-69 years	16197 (10600,23649)	37387 (24355,54607)	1.31 (1.16,1.46)	50.83 (33.26,74.21)	41.94 (27.32,61.26)	-1.08(-1.2 ， -0.96)
	70-74 years	14940 (10044,21198)	35608 (23958,50829)	1.38 (1.26,1.52)	68.35 (45.95,96.99)	57.78 (38.87,82.48)	-1.06(-1.2 ， -0.92)
	75-79 years	11106 (7578,15866)	28257 (19694,39848)	1.54 (1.42,1.68)	83.06 (56.67,118.66)	72.12 (50.26,101.7)	-1.01(-1.17 ， -0.85)
	80-84 years	6692 (4421,9461)	20288 (13605,28798)	2.03 (1.89,2.18)	96.57 (63.79,136.52)	85.17 (57.11,120.9)	-0.91(-1.05 ， -0.76)
	85-89 years	3024 (2024,4251)	11137 (7500,15510)	2.68 (2.52,2.88)	110.83 (74.19,155.81)	97.11 (65.4,135.25)	-0.82(-0.93 ， -0.71)
	85+ years	3973 (2651,5536)	15660 (10557,21968)	2.94 (2.78,3.15)	112.32 (74.95,156.51)	95.7 (64.52,134.25)	-0.87(-0.98 ， -0.77)
High-middle SDI	45-49 years	279 (133,524)	413 (203,788)	0.48 (0.27,0.73)	0.57 (0.27,1.06)	0.43 (0.21,0.81)	-1.14(-1.27 ， -1.02)
	50-54 years	2199 (1162,3607)	3477 (1923,5706)	0.58 (0.36,0.86)	4.15 (2.19,6.81)	3.59 (1.98,5.89)	-0.91(-1.09 ， -0.73)
	55-59 years	5843 (3542,8604)	9978 (6189,14879)	0.71 (0.51,0.93)	12.57 (7.62,18.51)	11.09 (6.88,16.54)	-0.69(-0.84 ， -0.55)
	60-64 years	10331 (6591,15821)	15989 (10375,23963)	0.55 (0.4,0.71)	24 (15.31,36.75)	21.92 (14.22,32.86)	-0.54(-0.73 ， -0.35)
	65-69 years	12590 (8326,18091)	24005 (15775,34792)	0.91 (0.75,1.1)	39.94 (26.41,57.39)	36.15 (23.76,52.39)	-0.42(-0.55 ， -0.3)
	70-74 years	11809 (7882,16701)	24810 (16763,35058)	1.1 (0.96,1.25)	57.18 (38.17,80.87)	50.79 (34.32,71.77)	-0.59(-0.72 ， -0.47)
	75-79 years	13387 (8933,18908)	21610 (14942,30491)	0.61 (0.5,0.73)	80.43 (53.67,113.59)	72.35 (50.03,102.09)	-0.86(-0.99 ， -0.72)
	80-84 years	11240 (7400,16211)	20461 (13608,29341)	0.82 (0.7,0.94)	120.76 (79.5,174.17)	93.72 (62.33,134.39)	-1.07(-1.16 ， -0.98)
	85-89 years	6503 (4149,9242)	15637 (10237,22102)	1.4 (1.28,1.55)	173.88 (110.96,247.12)	137.44 (89.97,194.27)	-1.06(-1.15 ， -0.97)
	85+ years	9325 (6140,13174)	26640 (17781,37255)	1.86 (1.71,2.02)	191.92 (126.37,271.15)	158.07 (105.51,221.06)	-0.89(-1 ， -0.79)
High SDI	45-49 years	174 (83,335)	201 (100,378)	0.15 (0.06,0.29)	0.34 (0.16,0.66)	0.27 (0.14,0.52)	-0.81(-0.91 ， -0.71)
	50-54 years	1233 (650,2044)	1492 (812,2507)	0.21 (0.01,0.43)	2.66 (1.4,4.41)	2.01 (1.09,3.38)	-0.93(-1.04 ， -0.83)
	55-59 years	3028 (1758,4705)	4068 (2455,6206)	0.34 (0.17,0.54)	7.12 (4.13,11.06)	5.59 (3.37,8.53)	-0.95(-1.05 ， -0.85)
	60-64 years	5404 (3248,8427)	7215 (4477,10842)	0.33 (0.2,0.48)	13.54 (8.14,21.12)	10.58 (6.57,15.9)	-0.95(-1.06 ， -0.85)
	65-69 years	7499 (4876,10933)	10302 (6728,14965)	0.37 (0.26,0.51)	21.46 (13.95,31.28)	16.99 (11.1,24.68)	-0.98(-1.06 ， -0.89)
	70-74 years	7877 (5111,11286)	13131 (8678,18789)	0.67 (0.56,0.79)	31.45 (20.41,45.05)	24.61 (16.26,35.21)	-0.97(-1.02 ， -0.93)
	75-79 years	11128 (7430,15873)	13908 (9315,19978)	0.25 (0.18,0.34)	52.56 (35.09,74.97)	38.41 (25.72,55.17)	-0.98(-1.03 ， -0.93)
	80-84 years	11541 (7567,16654)	16403 (10730,23665)	0.42 (0.34,0.51)	84.67 (55.51,122.18)	60.81 (39.78,87.74)	-1.11(-1.21 ， -1.01)
	85-89 years	8207 (5288,11696)	14644 (9497,20733)	0.78 (0.7,0.88)	125.98 (81.18,179.55)	88.76 (57.56,125.67)	-1.24(-1.34 ， -1.14)
	85+ years	13391 (8923,18876)	29121 (19552,41136)	1.17 (1.08,1.27)	145.49 (96.95,205.08)	108.12 (72.59,152.72)	-1.07(-1.13 ， -1)
